# Supplementary material for: An abundant merozoite surface protein of Plasmodium falciparum modulates susceptibility to inhibitory antibodies
Source: eLife. 2026 Jul 27;14:RP107603. doi: 10.7554/eLife.107603 (PMC13405623; doi:10.7554/eLife.107603)
Supplement: Figure 2—source data 1. — Relevant bands and treatments indicated. [file elife-107603-fig2-data1.zip]

Archive with 5 entries (4 files):
- Figure 2-source data 1/
- Figure 2-source data 1/Figure 2B-Source Data.pdf
- __MACOSX/Figure 2-source data 1/._Figure 2B-Source Data.pdf
- Figure 2-source data 1/Figure 2C-Source Data.pdf
- __MACOSX/Figure 2-source data 1/._Figure 2C-Source Data.pdf
