# Supplementary material for: An abundant merozoite surface protein of Plasmodium falciparum modulates susceptibility to inhibitory antibodies
Source: eLife. 2026 Jul 27;14:RP107603. doi: 10.7554/eLife.107603 (PMC13405623; doi:10.7554/eLife.107603)
Supplement: Figure 2—source data 3. [file elife-107603-fig2-data3.xlsx]

## Sheet: Fig. 1E
Pf3D7 Fold Expansion Comparison Between WT and MSP2KO Parasites
1 Cycle	Parasitaemia Assay 1	Parasitaemia Assay 2	Parasitaemia Assay 3	Parasitaemia Assay 4
WT	7.08252	8.08734	9.56395	9.18657
ΔMSP2 Clone 1	7.48598	6.69072	9.21512	7.60121
ΔMSP2 Clone 2	6.37722	7.72519	9.27072	7.40968
1 Cycle	Parasitaemia Assay 1	Parasitaemia Assay 2	Parasitaemia Assay 3	Parasitaemia Assay 4
WT	27.1884	35.4091	22.3016	30.9189
ΔMSP2 Clone 1	23.7778	28.6	21.3211	34.3871
ΔMSP2 Clone 2	22.7297	27.7246	21.2314	23.5657

## Sheet: Fig. 1F
Pf3D7 Fold Expansion Comparison with Shaking and Static Culture Between WT and MSP2KO Parasites
1 Cycle	Parasitaemia Assay 1	Parasitaemia Assay 2	Parasitaemia Assay 3	Parasitaemia Assay 4
WT	1.47523	2.27239	2.12807	2.95913
ΔMSP2 Clone 1	1.76821	2.73263	2.16235	2.65681
ΔMSP2 Clone 2	1.83607	2.01193	2.18205	2.91128
1 Cycle	Parasitaemia Assay 1	Parasitaemia Assay 2	Parasitaemia Assay 3	Parasitaemia Assay 4
WT	1.73704	1.91715	2.66351	3.42003
ΔMSP2 Clone 1	2.10578	2.77425	3.56989	5.32335
ΔMSP2 Clone 2	3.47521	2.39724	2.92597	2.78734
