# Supplementary material for: An abundant merozoite surface protein of Plasmodium falciparum modulates susceptibility to inhibitory antibodies
Source: eLife. 2026 Jul 27;14:RP107603. doi: 10.7554/eLife.107603 (PMC13405623; doi:10.7554/eLife.107603)
Supplement: Figure 3—source data 3. [file elife-107603-fig3-data3.xlsx]

## Sheet: Fig. 3D
PfDd2 Fold Expansion Comparison Between WT and MSP2KO Parasites
1 Cycle	Parasitaemia Assay 1	Parasitaemia Assay 2	Parasitaemia Assay 3
WT	7.37715	7.22222	7.52089
ΔMSP2 Clone 1	5.28267	6.3388	8.13553
ΔMSP2 Clone 2	6.98752	6.58676	7.03577
1 Cycle	Parasitaemia Assay 1	Parasitaemia Assay 2	Parasitaemia Assay 3
WT	19.3548	24.3929	36.2051
ΔMSP2 Clone 1	21.6629	18.1124	35.95
ΔMSP2 Clone 2	21.1765	18.7566	28.565

## Sheet: Fig. 3E
Comparison of Time to Merozoite Attachment to a RBC Between Dd2 WT and MSP2KO Parasites Using Live-Cell Filming
Time to RBC Attachment (Secs)
WT	ΔMSP2 Clone 1
4	28
8	48
8	61
0	10
26	39
28	5
21	16
8	16
9	8
	11
9	44
26	42
24	82
10	69
22	34
19	4
39	99
60	6
47	15
28	5
17	17
94	20
47	45
12	53
92	3
52	19
33	85
67	19
82	99
23	49
20	12
105	52
114	323
18	348
14	50
30
5
13
81
30
5
13
102

## Sheet: Fig. 3F
Comparison of RBC Deformation Length Time Between Dd2 WT and MSP2KO Parasites Using Live-Cell Filming
Deformation Length (Secs)
WT	ΔMSP2 Clone 1
5	8
12	13
11	12
7	7
5	16
4	6
7	3
7	6
10	7
6	5
4	9
3	4
3	4
2	10
8	9
8	29
6	14
	6
8	3
9	14
3	7
3	14
25	13
7	9
10	16
11	19
6	5
5	10
3	5
3	11
5	10
24

## Sheet: Fig. 3G
Comparison of Deformation Scores Between Dd2 WT and MSP2KO Parasites Using Live-Cell Filming
	Score of 1	Score of 2	Score of 3
WT	21	6	4
ΔMSP2 Clone 1	16	9	6

## Sheet: Fig. 3H
Comparison of Time to Internalisation Between Dd2 WT and MSP2KO Parasites Using Live-Cell Filming
Time to Internalisation (Secs)
WT	ΔMSP2 Clone 1
13	20
9	8
15	10
14	17
15	8
31	11
11	10
13	12
10	9
11	6
7	14
9	12
20	13
10	17
10	17
19	19
15	12
16	15
8	12
18	17
14	12
19	15
25	17
14	12
38	19
16	21
32	15
19	14
27	16
22	15
11	12
12	32
26	27
40	16
14
16
11
6
11
20
17
22
20
