# Supplementary material for: An abundant merozoite surface protein of Plasmodium falciparum modulates susceptibility to inhibitory antibodies
Source: eLife. 2026 Jul 27;14:RP107603. doi: 10.7554/eLife.107603 (PMC13405623; doi:10.7554/eLife.107603)
Supplement: Figure 4—source data 1. [file elife-107603-fig4-data1.xlsx]

## Sheet: Fig. 4A
Relative Expression of MSP2, MSP4, MSP5 and SUB1 for Pf3D7 Between WT and MSP2KO Parasites
Normalised expression ratio (2-ΔΔCt)	MSP2 Rep 1	MSP2 Rep 2	MSP2 Rep 3		MSP4 Rep 1	MSP4 Rep 2	MSP4 Rep 3		MSP5 Rep 1	MSP5 Rep 2	MSP5 Rep 3		SUB1 Rep 1	SUB1 Rep 2	SUB1 Rep 3
WT	1.002	1.005	1.005		1.002	1.006	1.004		1.003	1.002	1.001		1	1.002	1.002
ΔMSP2 Clone 1	0	0	0		1.507	0.434	0.743		2.188	0.522	0.668		2.236	0.64	0.917

## Sheet: Fig. 4B
Pf3D7 Growth Comparison with Enzyme Treated RBCs Between WT and MSP2KO Parasites
Pf3D7 WT Growth (% Untreated Control)	Assay 1	Assay 2	Assay 3
Neur	87.1514	84.1505	62.7051
High Tryp	78.8845	67.1608	78.6001
Low Tryp	167.43	123.717	93.9118
Chymo	58.7649	40.992	55.0492
Chymo/Tryp	114.542	106.385	85.8914
Pf3D7 ΔMSP2 Clone 1 Growth (% Untreated Control)	Assay 1	Assay 2	Assay 3
Neur	78.4077	85.3454	70.6921
High Tryp	82.7503	78.5764	88.5919
Low Tryp	125.332	132.868	115.513
Chymo	75.1508	45.9874	57.852
Chymo/Tryp	99.8794	86.6015	87.7804
