# Supplementary material for: An abundant merozoite surface protein of Plasmodium falciparum modulates susceptibility to inhibitory antibodies
Source: eLife. 2026 Jul 27;14:RP107603. doi: 10.7554/eLife.107603 (PMC13405623; doi:10.7554/eLife.107603)
Supplement: Figure 5—source data 1. [file elife-107603-fig5-data1.xlsx]

## Sheet: Fig. 5A
Pf3D7 Growth with EBA/Rh antibody treatment Between WT and MSP2KO Parasites
Pf3D7 WT Growth (% Untreated Control)	Assay 1	Assay 2	Assay 3	Assay 4
Rh2b	96.4352	94.1364	89.6458	89.1747
EBA175/Rh2b	37.8141	33.1063	23.1511
EBA175/Rh4	35.5804	41.6894	32.1543
EBA175/Rh2b/Rh4	47.3873	50.8174	29.1533
Pf3D7 ΔMSP2 Clone 1 Growth (% Untreated Control)	Assay 1	Assay 2	Assay 3	Assay 4
Rh2b	87.4583	93.2039	85.4279	89.5815
EBA175/Rh2b	35.3213	38.3963	16.919
EBA175/Rh4	29.0337	38.2421	19.2342
EBA175/Rh2b/Rh4	39.7596	60.4472	31.8789

## Sheet: Fig. 5B
PfDd2 Growth with EBA175 antibody treatment Between WT and MSP2KO Parasites
PfDd2 WT Growth (% Untreated Control)	Assay 1	Assay 2	Assay 3
EBA175	89.6733	87.0793	76.3557
PfDd2 ΔMSP2 Clone 1 Growth (% Untreated Control)	Assay 1	Assay 2	Assay 3
EBA175	83.4701	80.6022	69.8875

## Sheet: Fig. 5C
Dose Response for Pf3D7 Growth with Rabbit anti-Rh5 treatment Between WT and MSP2KO Parasites
Pf3D7 WT Growth (% Untreated Control; mg/mL)	Assay 1	Assay 2	Assay 3
2	20.3	12.892	5.28
1	17.58	18.8153	10.24
0.5		25.0871	19.07
0.25	25.39	37.9791	47.21
0.125		41.115	46.97
0.0625			54.56
0.03125			64.55
Pf3D7 ΔMSP2 Clone 1 Growth (% Untreated Control; mg/mL)	Assay 1	Assay 2	Assay 3
2	11.12	10.1299	14.65
1	13.34	15.7143	10.88
0.5		21.6883	19.31
0.25	23.72	27.1429	34.34
0.125		35.3247	43.84
0.0625			60.38
0.03125			68.87

## Sheet: Fig. 5D
Dose Response for Pf3D7 Growth with anti-PTRAMP H8 nanobody treatment Between WT and MSP2KO Parasites
Pf3D7 WT Growth (% Untreated Control; mg/mL)	Assay 1	Assay 2	Assay 3
0.5	11.76	17.8	11.1
0.25	27.16	32.64	25.67
0.125	40.14	45.7	42.69
0.0625	53.63	59.35	59.72
0.03125		68.84	70.06
0.0156			81.41
0.0078			85.05
Pf3D7 ΔMSP2 Clone 1 Growth (% Untreated Control; mg/mL)	Assay 1	Assay 2	Assay 3
0.5	11.45	17.5	9.77
0.25	25.17	28.35	25.31
0.125	37.3	43.19	37.74
0.0625	51.78	58.8	59.82
0.03125		61.57	68.7
0.0156			76.31
0.0078			83.79

## Sheet: Fig. 5E
Dose Response for Pf3D7 Growth with anti-CSS D2 nanobody treatment Between WT and MSP2KO Parasites
Pf3D7 WT Growth (% Untreated Control; mg/mL)	Assay 1	Assay 2	Assay 3
0.5	32.15	29.443	23.8
0.25	31.61	32.626	29.41
0.125	41.14	36.6048	33.01
0.0625	42.51	43.2361	47.12
0.03125		45.8886	52.4
0.0156			61.7
0.0078			71.88
Pf3D7 ΔMSP2 Clone 1 Growth (% Untreated Control; mg/mL)	Assay 1	Assay 2	Assay 3
0.5	21.31	25.0777	20.17
0.25	30.33	27.5648	25.65
0.125	35.71	34.6114	31.3
0.0625	39.11	41.1399	41.15
0.03125		44.8705	44.59
0.0156			54.97
0.0078			59.57

## Sheet: Fig. 5F
Dose Response for Pf3D7 Growth with anti-CSS FC D2 nanobody treatment Between WT and MSP2KO Parasites
Pf3D7 WT Growth (% Untreated Control; mg/mL)	Assay 1	Assay 2	Assay 3
0.96		33.91	19.53
0.48		39.11	26.73
0.34	33.04
0.24		50.99	42.09
0.17	40.91
0.12		59.41	48.84
0.085	51.57
0.06		66.58	59.34
0.0425	62.06
0.03			68.82
0.015			72.23
Pf3D7 ΔMSP2 Clone 1 Growth (% Untreated Control; mg/mL)	Assay 1	Assay 2	Assay 3
0.96		21.88	13.8
0.48		27.1	17.71
0.34	18.63
0.24		36.5	23.69
0.17	22.09
0.12		37.63	32.34
0.085	29.16
0.06		43.76	43.05
0.0425	37.7
0.03			51.49
0.015			55.89

## Sheet: Fig. 5G
Dose Response for Pf3D7 Growth with Heparin treatment Between WT and MSP2KO Parasites
Pf3D7 WT Growth (% Untreated Control; IU/mL)	Assay 1	Assay 2	Assay 3	Assay 4
20	2.2452	0.459184	0.568619	0.1152
10	3.27917	0.989011	2.17573	0.625527
5	8.4195	3.64992	5.94142	2.13818
2.5	21.2703	14.8352	19.6653	6.32727
1.25	39.8818	31.7896	41.0042	24.4364
0.625	56.4254	51.8053	58.9958	50.1818
0.3125	70.4579	72.1743	73.6402	73.7455
0.15625	77.8434	82.7708	82.8452	80.2909
0.078125		84.3014	100.837	81.8182
0.0390625		87.5981	96.6527	90.9818
0.0195312		97.9592	108.787	94.2545
0.00976563		99.6075	114.226	97.7455
Pf3D7 ΔMSP2 Clone 1 Growth (% Untreated Control; IU/mL)	Assay 1	Assay 2	Assay 3	Assay 4
20	1.56522	0.204662	1.30638	0.501859
10	1.98261	0.511654	1.95956	0.418216
5	3.2	1.29619	2.16952	0.934015
2.5	10.7826	8.86868	13.297	3.90335
1.25	26.4348	21.3189	29.86	13.3829
0.625	44.6957	41.1029	59.2535	37.3606
0.3125	61.7391	62.0807	76.283	67.8903
0.15625	74.2609	74.8721	90.5132	75
0.078125		76.5776	80.7154	85.316
0.0390625		83.2291	89.1135	97.026
0.0195312		93.4622	95.4121	99.8141
0.00976563		97.2143	99.6112	103.857

## Sheet: Fig. 5H
Pf3D7 Growth with MSP1-19 antibody treatment Between WT and MSP2KO Parasites
Pf3D7 WT Growth (% Untreated Control)	Assay 1	Assay 2	Assay 3
Serum 1	73.9496	100.329	94.333
Serum 2	82.39	91.74	89.47
Pf3D7 ΔMSP2 Clone 1 Growth (% Untreated Control)	Assay 1	Assay 2	Assay 3
Serum 1	61.0951	84.3137	79.9523
Serum 2	63.12	84.06	74.93
