# Supplementary material for: An abundant merozoite surface protein of Plasmodium falciparum modulates susceptibility to inhibitory antibodies
Source: eLife. 2026 Jul 27;14:RP107603. doi: 10.7554/eLife.107603 (PMC13405623; doi:10.7554/eLife.107603)
Supplement: Figure 6—source data 1. [file elife-107603-fig6-data1.xlsx]

## Sheet: Fig. 6A
Pf3D7 Growth with AMA1 Rabbit Antibody Treatment Between WT and MSP2KO Parasites
Pf3D7 WT Growth (% Untreated Control)	Assay 1	Assay 2	Assay 3
Serum 1	103.842	92.164	110.059
Serum 2	64.7211	56.6684	62.1302
Serum 3	127.447	115.516	132.249
Pf3D7 ΔMSP2 Clone 1 Growth (% Untreated Control)	Assay 1	Assay 2	Assay 3
Serum 1	58.9567	67.1177	80.8013
Serum 2	29.8423	31.3938	41.3189
Serum 3	71.3304	80.6495	107.429

## Sheet: Fig. 6B
PfDd2 Growth with AMA1 Rabbit Antibody Treatment Between WT and MSP2KO Parasites
PfDd2 WT Growth (% Untreated Control)	Assay 1	Assay 2	Assay 3
Serum 1	91.5701	85.7763	86.3341
Serum 2	112.54	110.858	116.703
Serum 3	117.387	90.5537	86.3341
IgG 1	61.117	69.5983	86.3341
PfDd2 ΔMSP2 Clone 1 Growth (% Untreated Control)	Assay 1	Assay 2	Assay 3
Serum 1	64.7128	75.5067	56.3865
Serum 2	135.053	115.345	120.185
Serum 3	115.826	112.102	99.0073
IgG 1	10.8792	16.4447	14.0304

## Sheet: Fig. 6C
Dose Response for PfDd2 Growth with Rabbit anti-AMA1 IgG treatment Between WT and MSP2KO Parasites
PfDd2 WT Growth (% Untreated Control; mg/mL)	Assay 1	Assay 2	Assay 3
0.1	1.63	1.83	1.43
0.05	4	6.04	3.31
0.025	16.07	23.5	19.31
0.0125	55.95	54.68	51.13
0.00625	87.03	86.81	84.41
0.003125	101.78	101.58	102.9
0.0015625	106.75	100.62	109.06
0.00078125	103.82	102.35	107.59
0.000390625	97.16	102.25	107.31
PfDd2 ΔMSP2 Clone 1 Growth (% Untreated Control; mg/mL)	Assay 1	Assay 2	Assay 3
0.1	6.33	1.29	1.19
0.05	4.32	0.69	0.36
0.025	4.92	1.21	0.82
0.0125	10.58	9.32	4.76
0.00625	34.35	40.12	31.33
0.003125	72.65	79.74	77.27
0.0015625	97.47	101.22	101.85
0.00078125	102.98	102.63	98.47
0.000390625	104.77	100.3	102.17

## Sheet: Fig. 6D
Dose Response for Pf3D7 Growth with anti-AMA1 1F9 mAb treatment Between WT and MSP2KO Parasites
Pf3D7 WT Growth (% Untreated Control; mg/mL)	Assay 1	Assay 2	Assay 3	Assay 4
1	12.192	12.8629	14.7387	10.1632
0.5	32.166	43.9482	34.301	32.8919
0.25	47.4708	63.5105	63.2425	55.6206
0.125	45.3956	85.7526	64.3144	79.6428
0.0625	67.4449	93.5239	83.8767	94.2408
0.03125	86.9001	85.2166	93.2559	92.393
0.015625	84.3061	85.2166	82.8048	94.98
Pf3D7 ΔMSP2 Clone 1 Growth (% Untreated Control; mg/mL)	Assay 1	Assay 2	Assay 3	Assay 4
1	5.49582	1.09583	2.83193	1.75445
0.5	21.2664	10.9583	5.91012	9.195
0.25	40.6213	28.6887	24.133	30.3329
0.125	52.0908	51.8367	48.266	53.1619
0.0625	52.5687	82.8648	83.3573	72.8201
0.03125	83.632	88.5286	90.2524	86.8769
0.015625	90.0836	101.334	105.643	95.015

## Sheet: Fig. 6E
Dose Response for Pf3D7 Growth with anti-AMA1 4G2 mAb treatment Between WT and MSP2KO Parasites
Pf3D7 WT Growth (% Untreated Control; mg/mL)	Assay 1	Assay 2	Assay 3
1	31.5061	36.9184
0.5	71.6338	71.5484	74.0758
0.25	96.86	87.1091	91.2055
0.125	93.7733	98.8558	97.8186
0.0625	105.162	107.246	101.493
0.03125	111.974	101.754	101.952
Pf3D7 ΔMSP2 Clone 1 Growth (% Untreated Control; mg/mL)	Assay 1	Assay 2	Assay 3
1	11.9244	6.95048
0.5	33.5301	30.0608	44.5076
0.25	62.6919	57.8627	67.8977
0.125	72.0189	79.7567	89.3939
0.0625	94.3329	92.0938	93.75
0.03125	107.438	87.576	101.705

## Sheet: Fig. 6F
Dose Response for Pf3D7 Growth with anti-AMA1 WD34 i-body treatment Between WT and MSP2KO Parasites
Pf3D7 WT Growth (% Untreated Control; mg/mL)	Assay 1	Assay 2	Assay 3	Assay 4
0.125	1.96154	4.30454	4.71639	0.053403
0.0625	4.74359	5.7101	6.29745	1.23807
0.03125	22.9487	23.7189	15.2747	15.3372
0.015625	37.5641	44.8023	20.0983	49.1531
0.0078125	73.0769	87.5549	60.5628	82.4145
0.0039	98.3333	88.4334		93.3169
0.00195	99.359	103.075		85.1863
Pf3D7 ΔMSP2 Clone 1 Growth (% Untreated Control; mg/mL)	Assay 1	Assay 2	Assay 3	Assay 4
0.125	2.24735	2.78805	1.82229	0.581293
0.0625	3.25088	7.22617	5.54073	0.877224
0.03125	14.6996	21.3371	7.38765	12.26
0.015625	25.0177	39.5448	12.3127	34.7719
0.0078125	55.9717	57.7525	48.5122	66.6902
0.0039	90.8834	101.849		87.511
0.00195	99.0813	108.108		88.5679

## Sheet: Fig. 6G
Dose Response for PfDd2 Growth with anti-AMA1 WD34 i-body treatment Between WT and MSP2KO Parasites
PfDd2 WT Growth (% Untreated Control; mg/mL)	Assay 1	Assay 2	Assay 3
0.5	0.762332	2.57	0.926366
0.25	0.717489	0.63	0.908551
0.125	0.829596	1.27	0.67696
0.0625	0.381166	4.66	2.01306
0.03125	3.67713	9.82	25.6532
0.0156	41.0314	65.69	63.4204
0.0078	80.2691	90.49	101.01
0.0039	93.2735	97.43	96.0214
PfDd2 ΔMSP2 Clone 1 Growth (% Untreated Control; mg/mL)	Assay 1	Assay 2	Assay 3
0.5	1.36793	1.91	1.81698
0.25	0.279953	2.09	0.493585
0.125	0.358255	0.63	1.03924
0.0625	0.613208	0.7	0.262075
0.03125	3.4434	2.36	1.94434
0.0156	39.1509	22.38	23.7736
0.0078	61.7925	62.91	65.0943
0.0039	72.1698	75.94	97.3585

## Sheet: Fig. 6H
Dose Response for Pf3D7 Growth with anti-AMA1 WD34-FC i-body treatment Between WT and MSP2KO Parasites
Pf3D7 WT Growth (% Untreated Control; mg/mL)	Assay 1	Assay 2	Assay 3
1	2.17649		3.73494
0.5	3.84374	4.77852	6.26506
0.25	13.7426	21.745	16.6265
0.125	38.9955	41.3423	44.5783
0.0625	65.1552	68.9933	60.4819
0.03125	89.3617	101.477	88.7952
0.015625	100.324		110
Pf3D7 ΔMSP2 Clone 1 Growth (% Untreated Control; mg/mL)	Assay 1	Assay 2	Assay 3
1	2.00436		2.53165
0.5	2.48366	2.5931	3.85775
0.25	5.44662	4.35862	9.76492
0.125	19.1721	8.27586	18.4448
0.0625	36.3834	41.931	31.2236
0.03125	63.1808	73.6552	54.7318
0.015625	125.17		76.0699

## Sheet: Fig. 6I
Dose Response for Pf3D7 Growth with anti-AMA1 WD33 i-body treatment Between WT and MSP2KO Parasites
Pf3D7 WT Growth (% Untreated Control; mg/mL)	Assay 1	Assay 2	Assay 3	Assay 4
1	40.5014	50.0734	27.3434	32.6848
0.5	69.1418	73.7262	55.4644	77.0428
0.25	82.4494	80.1205		87.9377
0.125	97.4928	114.578		119.585
0.0625	102.989	118.675		126.329
Pf3D7 ΔMSP2 Clone 1 Growth (% Untreated Control; mg/mL)	Assay 1	Assay 2	Assay 3	Assay 4
1	29.7987	41.3247	57.3778	41.0992
0.5	51.5967	61.3391	71.3977	82.9152
0.25	70.0671	100.542		108.961
0.125	91.4094	116.094		110.155
0.0625	90.604	116.817		113.023
