# Supplementary material for: An abundant merozoite surface protein of Plasmodium falciparum modulates susceptibility to inhibitory antibodies
Source: eLife. 2026 Jul 27;14:RP107603. doi: 10.7554/eLife.107603 (PMC13405623; doi:10.7554/eLife.107603)
Supplement: Figure 7—source data 1. [file elife-107603-fig7-data1.xlsx]

## Sheet: Fig. 7A
Comparison of WD34 anti-AMA1 i-body Staining Between Fixed WT and MSP2KO Parasites
iAb WD34 (240 ng/mL Intensity (a.u.))
WT	ΔMSP2 Clone 1
583.607	520.911
798.161	518.929
923.841	782.312
669.419	743.241
926.917	750.308
583.863	904.419
481.259	1066.77
950.37	649.356
954.769	921.663
815.658	761.484
846.025	805.385
535.157	1041.04
1259.41	1085.4
867.284	1111.88
605.566	1071.68
693.343	877.686
953.257	939.866
1068.98	838.138
768.731	861.59
705.53	828.501
661.084	1081.28
	898.926
	1029.26
	1221.85
	1206.62
	1107.84
	1191.45
	966.566
	973.407
	1008.7
	995.636
	1333.42
	1048.97
	1195.87
	714.67
	1212.55
	1302.07
	1450.19
	1011.18
	1326.43
	1197.86
	1420.05
	1006.76
	1330.96
	1416.44
	1248.49
	758.259
	907.243
	848.028
	905.138

## Sheet: Fig. 7B
Comparison of WD33 anti-AMA1 i-body Staining Between Fixed WT and MSP2KO Parasites
iAb WD33 (120 ng/mL Intensity (a.u.))
WT	ΔMSP2 Clone 1
832.455	694.771
854.871	540.379
956.751	939.24
876.323	851.014
987.735	904.679
765.307	781.169
913.593	800.501
868.659	1073.72
911.495	846.773
902.909	803.394
880.486	809.178
841.312	743.936
812.341	1113.43
809.443	997.816
826.243	1096.52
823.04	974.07
948.307	797.79
1212.44	848.185
903.818	783.432
874.088	895.98
807.299	967.406
837.23	1087.87
903.075	811.217
752.261	877.485
997.552	1027.29
871.562	920.822
1390.77	1002.04
1253.03	1335.82
1404.45	1279.46
1301.84	1312.73
1260.24	1233.39
979.401	1177.36
912.231	1119.26
1178.58	1085.79
1420.26	1038.49
1224.75	1081.74
1334.05	1422.06
1190.99	1093.57
1157.7
1145.1
1145.21

## Sheet: Fig. 7C
SPR antibody on-rate for anti-PfAMA1 4G2 mAb and WD34-FC i-body between WT and MSP2KO Parasites
mAb 4G2	mAb 4G2 + MSP2	ibA WD34	ibA WD34 + MSP2
183000	111000	111000	110000
97600	82500	112000	99800
128000	70900	104000	98700

## Sheet: Fig. 7D
ELISA Based Assessment of anti-PfAMA1 4G2 mAb and WD34-FC i-body Binding to Recombinant AMA1 in the presence of Recombinant MSP2
PBS
	Assay 1	Assay 2	Assay 3
0	0.0567	0.0537	0.0351
0.08	0.0528	0.0523	0.0467
0.16	0.0613	0.0531	0.0353
0.31	0.0544	0.0541	0.0353
0.63	0.0547	0.055	0.0353
1.25	0.0595	0.0611	0.0352
2.5	0.0544	0.0542	0.0356
5	0.0547	0.0559	0.0463
10	0.055	0.0575	0.0457
20	0.0568	0.0558	0.0519
40	0.0556	0.0552	0.0485
ibA WD34
	Assay 1	Assay 2	Assay 3
0	1.9973	2.1741	1.8892
0.08	1.8583	1.9706	1.8752
0.16	1.8963	1.9707	1.917
0.31	1.8875	1.9824	1.9152
0.63	1.9051	1.946	1.8914
1.25	1.7113	1.7416	1.8175
2.5	1.4792	1.339	1.7877
5	1.4822	1.4045	1.6707
10	1.4054	1.4044	1.4714
20	1.5689	1.4035	1.5871
40	1.689	1.523	1.5756
mAb 4G2
	Assay 1	Assay 2	Assay 3
0	2.321	2.1992	1.9841
0.08	2.313	2.0168	1.9915
0.16	1.818	1.9478	1.9562
0.31	1.9902	1.932	1.946
0.63	1.9241	1.8419	1.9384
1.25	1.8135	1.8414	1.9342
2.5	1.5279	1.456	1.8616
5	1.4962	1.3965	1.8065
10	1.289	1.5935	1.75677
20	1.2986	1.378	1.7674
40	1.4639	1.2351	1.693
anti-MSP2 Ab
	Assay 1	Assay 2	Assay 3
0	0.0597	0.0566	0.0828
0.08	0.0769	0.0769	0.0919
0.16	0.0854	0.0951	0.1678
0.31	0.099	0.1334	0.2147
0.63	0.2577	0.2588	0.2911
1.25	0.569	0.567	0.664
2.5	0.868	0.877	0.9757
5	1.5768	1.5768	1.656
10	1.9654	1.8167	1.9827
20	2.108	2.099	2.1558
40	2.1987	1.967	2.1507

## Sheet: Fig. 7D Suppl 1
ELISA Based Assessment of anti-PfAMA1 4G2 mAb and WD34-FC i-body Binding to Recombinant AMA1 in the presence of Recombinant MSP4
PBS
	Assay 1	Assay 2	Assay 3	Assay 4
0	0.0572	0.0579	0.0596	0.0644
0.08	0.0545	0.0551	0.0534	0.0523
0.16	0.0545	0.065	0.0542	0.0685
0.31	0.0546	0.0567	0.056	0.0536
0.63	0.0596	0.0553	0.0565	0.0562
1.25	0.0565	0.0556	0.0576	0.0779
2.5	0.0563	0.0551	0.0555	0.0625
5	0.082	0.0546	0.0557	0.0577
10	0.0566	0.0579	0.0574	0.056
20	0.0585	0.0769	0.0572	0.0645
40	0.0654	0.0624	0.065	0.0649
ibA WD34
	Assay 1	Assay 2	Assay 3	Assay 4
0	2.018	2.1561	2.2476	2.1825
0.08	2.2671	2.0387	2.1672	2.3252
0.16	2.2839	1.965	1.9304	1.8979
0.31	2.185	1.9561	2.2838	2.1869
0.63	1.9313	2.1522	2.2721	2.187
1.25	2.2817	2.0586	2.3216	2.1898
2.5	2.0048	2.0061	2.2442	2.216
5	1.9051	1.9831	1.9327	2.4405
10	2.0368	1.86	2.5825	2.5621
20	2.1408	2.1387	2.3951	2.2865
40	2.402	2.4204	2.3301	2.3511
mAb 4G2
	Assay 1	Assay 2	Assay 3	Assay 4
0	2.1899	2.3793	2.1357	2.0633
0.08	2.2807	2.199	2.1803	2.1078
0.16	2.1446	2.2768	2.1383	2.0267
0.31	2.254	2.1783	2.022	2.3235
0.63	2.12	1.9856	2.1032	2.3108
1.25	2.0909	2.0154	2.0955	2.1005
2.5	2.3221	1.9768	2.2604	2.1606
5	1.8381	2.3261	2.5431	2.231
10	1.7865	1.6563	2.2352	2.0012
20	2.3265	2.0235	2.3565	2.3435
40	2.2698	2.289	2.1568	2.383
anti-MSP2 Ab
	Assay 1	Assay 2	Assay 3	Assay 4
0	0.0584	0.058	0.0534	0.0523
0.08	0.0621	0.0652	0.0759	0.0752
0.16	0.0811	0.0974	0.0946	0.0943
0.31	0.0911	0.0986	0.0991	0.1094
0.63	0.1952	0.1979	0.1563	0.1579
1.25	0.368	0.424	0.367	0.452
2.5	0.762	0.862	0.9559	0.9752
5	1.2356	1.297	1.361	1.263
10	1.4524	1.4856	1.4931	1.3122
20	1.5015	1.5132	1.5565	1.4015
40	1.6296	1.5857	1.6092	1.499

## Sheet: Fig. 7D Suppl 2
ELISA Based Assessment of anti-PfAMA1 4G2 mAb and WD34-FC i-body Binding to Recombinant AMA1 in the presence of Recombinant NCAM
PBS
	Assay 1	Assay 2
0	0.0576	0.0673
0.08	0.0567	0.0535
0.16	0.0578	0.0553
0.31	0.0553	0.0571
0.63	0.0547	0.0558
1.25	0.0576	0.0577
2.5	0.0597	0.0656
5	0.0564	0.0602
10	0.0618	0.0652
20	0.0674	0.0693
40	0.0671	0.0756
ibA WD34
	Assay 1	Assay 2
0	2.3361	2.1915
0.08	1.9059	2.4581
0.16	2.1591	1.9791
0.31	2.148	1.9071
0.63	2.3083	2.2136
1.25	2.4098	2.2221
2.5	2.2016	2.2957
5	2.2969	2.3292
10	2.3464	2.2757
20	2.2245	2.1595
40	2.3687	2.2654
mAb 4G2
	Assay 1	Assay 2
0	2.5343	2.2829
0.08	2.0788	1.9781
0.16	2.3719	1.9613
0.31	2.2699	2.1538
0.63	2.4731	2.414
1.25	2.3506	1.9773
2.5	2.1017	2.2472
5	1.9985	2.1586
10	2.0653	2.1694
20	2.3351	2.4467
40	2.1353	2.0808
anti-MSP2 Ab
	Assay 1	Assay 2
0	0.0622	0.0623
0.08	0.0665	0.0598
0.16	0.0919	0.0936
0.31	0.1256	0.146
0.63	0.252	0.2781
1.25	0.368	0.333
2.5	0.6624	0.689
5	0.9656	0.9499
10	1.391	1.3608
20	1.5612	1.5507
40	1.569	1.5338
