# Supplementary material for: An abundant merozoite surface protein of Plasmodium falciparum modulates susceptibility to inhibitory antibodies
Source: eLife. 2026 Jul 27;14:RP107603. doi: 10.7554/eLife.107603 (PMC13405623; doi:10.7554/eLife.107603)
Supplement: Supplementary file 5. [file elife-107603-supp5.xlsx]

## Sheet: Supplementary Table 5
GeneID	baseMean	log2FoldChange	lfcSE	stat	pvalue	padj (ordered by adjust P value)	Gene Name (top 50)
PF3D7_0202400	361.394	2.54413	0.202761	12.5474	4.10592e-36	1.8801e-32	translation-enhancing factor
PF3D7_1149400	83.5325	-2.75154	0.264889	-10.3875	2.8266e-25	6.47151e-22	Plasmodium exported protein, unknown function
PF3D7_1372100	36.4053	-2.43911	0.284781	-8.56484	1.08225e-17	1.65188e-14	Plasmodium exported protein (PHISTb), unknown function
PF3D7_0206800	1161.77	-4.90597	0.595183	-8.24279	1.68245e-16	1.92598e-13	merozoite surface protein 2
PF3D7_1000200	22.1047	2.20736	0.396384	5.56874	2.56585e-08	2.3498e-05	rifin
PF3D7_1423500	112.436	1.40876	0.256788	5.48609	4.10919e-08	3.136e-05	conserved Plasmodium protein, unknown function
PF3D7_1456800	1184.01	-0.588254	0.111224	-5.28891	1.23051e-07	8.04926e-05	V-type H(+)-translocating pyrophosphatase, putative
PF3D7_1137300	339.017	-0.560966	0.109556	-5.12035	3.04974e-07	0.000174559	CLPTM1 domain-containing protein, putative
PF3D7_1442700	608.193	0.455606	0.0907798	5.01881	5.19938e-07	0.00023808	conserved Plasmodium protein, unknown function
PF3D7_1225100	150.141	-0.713398	0.141923	-5.02664	4.9914e-07	0.00023808	isoleucine--tRNA ligase, putative
PF3D7_1318400	934.59	0.3537	0.0723038	4.89186	9.9885e-07	0.000415794	structural maintenance of chromosomes protein 2, putative
PF3D7_1117200	75.4912	0.816092	0.174385	4.67983	2.87118e-06	0.00109559	conserved Plasmodium protein, unknown function
PF3D7_0925900	834.192	-0.699041	0.150655	-4.64	3.48408e-06	0.0012272	lipocalin
PF3D7_0900200	39.5821	2.1671	0.468836	4.62229	3.79526e-06	0.00124132	rifin
PF3D7_0206700	171.205	-0.957229	0.213867	-4.47582	7.61189e-06	0.00232366	adenylosuccinate lyase
PF3D7_1446200	898.262	-0.628119	0.141109	-4.45129	8.53545e-06	0.00244274	M17 leucyl aminopeptidase
PF3D7_0426000	37.9163	1.51818	0.344416	4.408	1.04328e-05	0.00281011	erythrocyte membrane protein 1, PfEMP1
PF3D7_0523000	1848.22	-0.392508	0.0897021	-4.37568	1.21054e-05	0.00307949	multidrug resistance protein 1
PF3D7_0532400	628.354	-0.602106	0.138942	-4.33351	1.46751e-05	0.00353669	lysine-rich membrane-associated PHISTb protein
PF3D7_1426500	41.1183	1.01857	0.237039	4.29705	1.73084e-05	0.00396277	ABC transporter G family member 2
PF3D7_1240300	405.17	1.15879	0.273781	4.23255	2.31059e-05	0.0050382	erythrocyte membrane protein 1, PfEMP1
PF3D7_0421300	39.3606	1.44126	0.342998	4.20194	2.64633e-05	0.00550798	erythrocyte membrane protein 1, PfEMP1
PF3D7_0909100	42.2968	1.15231	0.280926	4.10183	4.09902e-05	0.00782058	conserved Plasmodium membrane protein, unknown function
PF3D7_1208200	22.9007	1.3813	0.336243	4.10804	3.99038e-05	0.00782058	cysteine repeat modular protein 3
PF3D7_1407800	1082.43	-0.462974	0.113797	-4.06843	4.73309e-05	0.00866913	plasmepsin IV
PF3D7_0626100	192.988	-0.58901	0.145339	-4.05267	5.0637e-05	0.00891796	oxidoreductase, short-chain dehydrogenase family, putative
PF3D7_0223400	23.8618	1.58708	0.392989	4.03849	5.37966e-05	0.0091235	rifin
PF3D7_1133200	2906.36	0.343808	0.0855155	4.02042	5.80955e-05	0.00917307	conserved Plasmodium protein, unknown function
PF3D7_0102300	324.986	-0.677501	0.168233	-4.02715	5.64567e-05	0.00917307	Plasmodium exported protein, unknown function
PF3D7_1429800	1718.8	0.448873	0.112012	4.00739	6.13946e-05	0.00937086	coatomer subunit beta, putative
PF3D7_0629500	286.969	-0.539886	0.136819	-3.94598	7.94753e-05	0.0113724	amino acid transporter AAT1
PF3D7_0212300	537.6	-0.564322	0.142786	-3.95222	7.743e-05	0.0113724	eukaryotic peptide chain release factor subunit 1, putative
PF3D7_0708400	6221.61	-0.638472	0.16227	-3.93463	8.33249e-05	0.0113917	heat shock protein 90
PF3D7_0907400	2324.86	0.548711	0.139585	3.93102	8.45857e-05	0.0113917	ATP-dependent protease ATPase subunit ClpY
PF3D7_1461800	52.8255	1.37372	0.352802	3.89373	9.87131e-05	0.0129145	conserved Plasmodium protein, unknown function
PF3D7_1338100	1802.43	0.304773	0.0787643	3.86943	0.000109089	0.0138756	26S proteasome regulatory subunit RPN3, putative
PF3D7_1339700	2057.23	0.438568	0.113719	3.85661	0.00011497	0.0142284	conserved Plasmodium protein, unknown function
PF3D7_0807200	201.243	-0.566549	0.14983	-3.78127	0.000156029	0.01868	conserved Plasmodium membrane protein, unknown function
PF3D7_1227300	265.708	0.870263	0.230447	3.77642	0.0001591	0.01868	conserved Plasmodium protein, unknown function
PF3D7_1226800	403.383	0.446094	0.118426	3.76685	0.000165319	0.0189249	ataxin-3, putative
PF3D7_1116700	1673.43	-0.565269	0.150557	-3.75452	0.000173673	0.0189345	dipeptidyl aminopeptidase 1
PF3D7_1348000	32.7938	1.60134	0.426384	3.75562	0.000172912	0.0189345	conserved Plasmodium protein, unknown function
PF3D7_1107900	128.174	0.841496	0.225495	3.73178	0.000190131	0.0202468	mechanosensitive ion channel protein, putative
PF3D7_0622100	77.3157	0.677825	0.182141	3.72143	0.000198095	0.0206154	conserved Plasmodium protein, unknown function
PF3D7_1343900	205.666	0.507039	0.137883	3.67733	0.000235692	0.023983	U4/U6 small nuclear ribonucleoprotein PRP4, putative
PF3D7_1345100	115.445	-0.605325	0.166209	-3.64194	0.000270587	0.0269352	thioredoxin 2
PF3D7_0705300	641.117	0.483354	0.133282	3.62655	0.000287235	0.0279841	origin recognition complex subunit 2
PF3D7_1312600	247.047	0.480539	0.133432	3.60138	0.000316534	0.030196	2-oxoisovalerate dehydrogenase subunit alpha, mitochondrial, putative
PF3D7_1403100	1412.46	0.331851	0.0927013	3.57978	0.00034388	0.0312015	condensin complex subunit 1, putative
PF3D7_1034000	408.022	0.341646	0.0952848	3.58553	0.000336398	0.0312015	Sec1 family protein, putative
PF3D7_0322200	27.4656	1.01105	0.282649	3.57703	0.000347516	0.0312015
PF3D7_0818900	12847.7	-0.629959	0.177015	-3.5588	0.000372557	0.0315915
PF3D7_1420700	2375.95	-0.522235	0.146619	-3.56185	0.000368254	0.0315915
PF3D7_1149100	1021.53	-0.843879	0.236891	-3.56231	0.000367604	0.0315915
PF3D7_0418300	2362.6	0.395161	0.11122	3.55298	0.000380888	0.0317107
PF3D7_1123400	838.298	-0.479264	0.135821	-3.52865	0.000417693	0.0341538
PF3D7_1325900	1532.17	0.338256	0.0962189	3.51549	0.000438951	0.0352624
PF3D7_0821000	1280.89	0.497433	0.143155	3.47479	0.00051125	0.0376769
PF3D7_1228300	859.369	0.314817	0.0905826	3.47546	0.000509972	0.0376769
PF3D7_1012400	2522.38	-0.665549	0.190834	-3.48758	0.000487421	0.0376769
PF3D7_0210200	2064.98	0.272781	0.0783312	3.48241	0.000496928	0.0376769
PF3D7_1461100	277.672	0.707654	0.203872	3.47108	0.000518376	0.0376769
PF3D7_1253000	380.043	0.659722	0.189354	3.48407	0.000493854	0.0376769
PF3D7_0532100	3019.4	-0.559826	0.16191	-3.45763	0.000544957	0.0383902
PF3D7_1402300	1065.72	0.274719	0.0794018	3.45986	0.000540455	0.0383902
PF3D7_1466300	3145.36	0.355803	0.103107	3.4508	0.000558925	0.0387775
PF3D7_0914500	908.141	0.324233	0.0947723	3.42118	0.00062351	0.042196
PF3D7_0605100	544.569	0.302915	0.0885763	3.41982	0.000626628	0.042196
PF3D7_0512000	106.38	-0.555455	0.164014	-3.38663	0.000707567	0.0469558
PF3D7_1002700	526.865	0.371607	0.109978	3.37891	0.00072773	0.0476039
PF3D7_1016500	21.1965	1.21726	0.362926	3.35402	0.00079648	0.0500794
PF3D7_1404100	96.2249	-0.543929	0.162086	-3.35581	0.000791334	0.0500794
PF3D7_1026400	31.6427	1.10889	0.330681	3.35335	0.000798383	0.0500794
PF3D7_1149300	24.3311	-1.33114	0.399797	-3.32955	0.000869867	0.0521442
PF3D7_0308500	140.242	-0.524192	0.157617	-3.32572	0.000881894	0.0521442
PF3D7_0316100	108.059	-0.548245	0.164878	-3.32516	0.000883672	0.0521442
PF3D7_0815000	94.2495	-0.712264	0.214453	-3.32131	0.000895951	0.0521442
PF3D7_0521800	87.2644	0.608476	0.182838	3.32796	0.000874853	0.0521442
PF3D7_1248700	2471.37	0.366142	0.110278	3.32017	0.000899626	0.0521442
PF3D7_1320800	244.913	-0.46731	0.141139	-3.311	0.000929629	0.0523212
PF3D7_1127100	367.475	-0.552854	0.166863	-3.31322	0.000922281	0.0523212
PF3D7_1240400	32.7934	1.72459	0.521214	3.3088	0.000936959	0.0523212
PF3D7_0623500	119.437	-0.684659	0.207524	-3.29918	0.000969683	0.0534961
PF3D7_1225800	1781.8	0.232968	0.0708712	3.2872	0.0010119	0.0538778
PF3D7_0514100	590.265	0.317634	0.096621	3.28742	0.0010111	0.0538778
PF3D7_1474000	72.3146	1.27425	0.387147	3.2914	0.000996894	0.0538778
PF3D7_1000100	118.622	1.41776	0.43247	3.27828	0.0010444	0.0544935
PF3D7_1014600	5308.17	0.350321	0.106886	3.27751	0.00104726	0.0544935
PF3D7_0705700	683.512	-0.291998	0.0891961	-3.27366	0.00106164	0.0546207
PF3D7_0915000	545.838	0.355836	0.108927	3.26675	0.0010879	0.0553501
PF3D7_1417700	318.775	-0.414995	0.127618	-3.25186	0.00114654	0.0571274
PF3D7_1474100	36.8723	-0.774487	0.23819	-3.25155	0.00114779	0.0571274
PF3D7_0316400	429.138	-0.410641	0.126415	-3.24836	0.00116072	0.0571499
PF3D7_0933500	829.146	0.312634	0.0965003	3.23972	0.00119647	0.0582832
PF3D7_0626300	46.314	-0.866746	0.26829	-3.23063	0.00123518	0.0595355
PF3D7_1238100	269.3	-0.532877	0.165232	-3.22503	0.0012596	0.0600801
PF3D7_1105000	17997.3	0.523257	0.162927	3.21161	0.00131995	0.0606068
PF3D7_1021200	295.622	0.365446	0.113724	3.21345	0.0013115	0.0606068
PF3D7_1362900	129.274	0.530169	0.16512	3.21082	0.00132358	0.0606068
PF3D7_0404800	76.3801	0.722366	0.224927	3.21156	0.00132017	0.0606068
PF3D7_1123000	979.153	0.319865	0.0998353	3.20393	0.00135567	0.0614614
PF3D7_0106300	3374.4	0.260242	0.0814061	3.19684	0.00138944	0.0623748
PF3D7_1229500	341.147	-0.555227	0.174097	-3.18919	0.00142673	0.0634271
PF3D7_1401500	21.025	1.2169	0.382557	3.18096	0.00146789	0.0635558
PF3D7_0817900	593.935	0.518112	0.163041	3.17781	0.00148391	0.0635558
PF3D7_1221400	31.6253	1.05309	0.330862	3.18286	0.00145826	0.0635558
PF3D7_1309200	715.369	0.583984	0.183783	3.17757	0.00148514	0.0635558
PF3D7_0110400	210.705	-0.381293	0.120402	-3.16684	0.00154105	0.0641495
PF3D7_0103200	717.187	-0.27304	0.0861794	-3.16827	0.00153348	0.0641495
PF3D7_1339300	416.924	-0.348742	0.109976	-3.17108	0.00151873	0.0641495
PF3D7_1420900	317.064	0.452912	0.143217	3.16241	0.00156467	0.0645462
PF3D7_1140500	69.6325	0.791784	0.25118	3.15225	0.00162016	0.0656524
PF3D7_0422400	1121.95	-0.392384	0.124383	-3.15465	0.00160689	0.0656524
PF3D7_0819000	403.043	-0.442996	0.141081	-3.14002	0.00168937	0.0657332
PF3D7_1317100	2696.16	0.293843	0.09338	3.14674	0.00165099	0.0657332
PF3D7_1318300	484.67	0.40097	0.127348	3.14863	0.0016404	0.0657332
PF3D7_1230600	90.1522	-0.548027	0.174406	-3.14225	0.00167656	0.0657332
PF3D7_1313700	82.4116	-0.518206	0.165074	-3.13923	0.00169393	0.0657332
PF3D7_1127000	245.619	-0.453658	0.144868	-3.13152	0.00173905	0.0669169
PF3D7_1233200	216.484	1.17146	0.376744	3.10943	0.00187449	0.0692808
PF3D7_1143800	256.539	-0.676582	0.217165	-3.11552	0.00183621	0.0692808
PF3D7_0802200	784.988	-0.668102	0.2147	-3.1118	0.00185953	0.0692808
PF3D7_1455100	220.407	-0.402724	0.129596	-3.10752	0.00188662	0.0692808
PF3D7_0518600	595.999	0.343389	0.110205	3.1159	0.00183383	0.0692808
PF3D7_0610400	39970.1	0.473925	0.152545	3.1068	0.00189126	0.0692808
PF3D7_1429900	692.591	0.298089	0.0961023	3.10178	0.00192358	0.0697108
PF3D7_0808450	19.4491	-1.06196	0.342539	-3.10027	0.00193345	0.0697108
PF3D7_0723200	14.7138	1.15847	0.373981	3.09767	0.00195047	0.069775
PF3D7_0520900	3634.76	-0.366105	0.118799	-3.0817	0.0020582	0.0730583
PF3D7_1419000	962.026	0.280703	0.091482	3.0684	0.00215208	0.0752232
PF3D7_1104800	369.133	-0.558281	0.182214	-3.06387	0.00218491	0.0752232
PF3D7_1451100	5494.09	-0.419506	0.136709	-3.06861	0.0021506	0.0752232
PF3D7_1372200	31.1898	-0.957425	0.312484	-3.06391	0.00218462	0.0752232
PF3D7_1404900	582.805	-0.491241	0.161486	-3.04201	0.00235004	0.0753441
PF3D7_0917500	555.138	0.318736	0.104765	3.0424	0.00234701	0.0753441
PF3D7_1229400	691.529	-0.431845	0.141978	-3.04164	0.00235296	0.0753441
PF3D7_1211700	2488.15	0.353738	0.11573	3.05657	0.00223884	0.0753441
PF3D7_0513300	1479.75	-0.620413	0.203135	-3.05418	0.00225673	0.0753441
PF3D7_1244100	413.771	-0.374946	0.122851	-3.05203	0.00227299	0.0753441
PF3D7_0619700	273.214	0.618001	0.203167	3.04183	0.00235145	0.0753441
PF3D7_0321900	907.252	0.238223	0.0780468	3.05231	0.00227089	0.0753441
PF3D7_1417500	199.646	-0.536078	0.175936	-3.047	0.00231139	0.0753441
PF3D7_0411800	571.694	0.252262	0.0825703	3.05512	0.00224972	0.0753441
PF3D7_1403800	163.241	0.620389	0.204308	3.03654	0.00239311	0.075785
PF3D7_1104600	13.9162	1.16142	0.383311	3.02997	0.0024458	0.075785
PF3D7_0416400	1863.92	0.331901	0.109585	3.0287	0.00245609	0.075785
PF3D7_1208400	368.935	0.592872	0.195775	3.02833	0.00245906	0.075785
PF3D7_1352400	980.88	0.233177	0.07702	3.02748	0.00246603	0.075785
PF3D7_1129100	2256.85	-0.304737	0.100391	-3.03549	0.00240142	0.075785
PF3D7_1202500	58.756	0.617573	0.204136	3.0253	0.00248386	0.0758238
PF3D7_1036900	2681.57	-0.21894	0.0724777	-3.02079	0.00252117	0.0764532
PF3D7_1023900	9209.08	0.260705	0.0866349	3.00923	0.00261907	0.0782209
PF3D7_1419800	615.285	-0.394099	0.131022	-3.00789	0.00263071	0.0782209
PF3D7_0317100	35.4011	0.749427	0.24905	3.00914	0.00261991	0.0782209
PF3D7_1234800	968.516	-0.415573	0.138272	-3.00547	0.00265175	0.0783378
PF3D7_0715000	164.678	-0.503707	0.167746	-3.00279	0.00267517	0.0785231
PF3D7_0205900	2565.03	0.258763	0.086238	3.00057	0.00269479	0.0785952
PF3D7_0526700	563.577	-0.253424	0.0845733	-2.9965	0.00273095	0.0791458
PF3D7_0321300	41.0154	1.19615	0.399914	2.99103	0.00278038	0.0794813
PF3D7_1133800	987.522	0.310962	0.10411	2.98685	0.00281866	0.0794813
PF3D7_0508300	910.833	-0.451172	0.151111	-2.9857	0.00282932	0.0794813
PF3D7_0704500	1815.48	1.08408	0.362261	2.99254	0.00276665	0.0794813
PF3D7_0520000	871.6	-0.32907	0.110147	-2.98754	0.00281236	0.0794813
PF3D7_0105800	1087.31	0.38296	0.128419	2.98211	0.00286272	0.0799293
PF3D7_0413900	714.398	0.282592	0.0948372	2.97975	0.00288481	0.0800578
PF3D7_1371800	127.528	-0.540132	0.181616	-2.97404	0.00293906	0.0810719
PF3D7_1401800	1088.85	0.553534	0.186808	2.96312	0.00304542	0.083503
PF3D7_1449600	101.057	1.01467	0.343758	2.95169	0.00316045	0.0858491
PF3D7_1302300	104.31	-0.590485	0.200103	-2.9509	0.00316849	0.0858491
PF3D7_0613700	633.051	0.318978	0.108219	2.94753	0.0032032	0.0862792
PF3D7_1206700	949.19	-0.240211	0.0817681	-2.9377	0.00330653	0.0883406
PF3D7_1012000	555.394	0.320422	0.109113	2.9366	0.00331832	0.0883406
PF3D7_1351800	90.5486	-0.480586	0.163869	-2.93275	0.00335975	0.0889266
PF3D7_0630600	952.114	0.273671	0.0935073	2.92673	0.00342546	0.0899255
PF3D7_0722400	464.677	-0.437619	0.149848	-2.92041	0.00349568	0.0899255
PF3D7_0625700	80.8658	-0.552509	0.189079	-2.9221	0.00347675	0.0899255
PF3D7_0310900	625.54	0.308655	0.105605	2.92273	0.00346982	0.0899255
PF3D7_0905300	85.4378	0.80357	0.275148	2.9205	0.00349465	0.0899255
PF3D7_1431700	830.675	-0.366083	0.12642	-2.89576	0.00378239	0.0962198
PF3D7_0615500	846.231	0.260772	0.0900425	2.8961	0.0037783	0.0962198
PF3D7_1203000	725.324	0.249194	0.086112	2.89384	0.00380568	0.0962773
PF3D7_1134900	21.6691	1.16453	0.402824	2.89093	0.00384107	0.0963429
PF3D7_0522000	50.6114	-0.699455	0.242012	-2.89017	0.00385035	0.0963429
PF3D7_1122600	108.341	0.682716	0.236913	2.88171	0.00395518	0.098428
PF3D7_1305000	1164.75	0.226931	0.0788042	2.87969	0.00398069	0.0985275
PF3D7_1119900	746.335	0.316691	0.110697	2.86087	0.00422478	0.1029
PF3D7_0725300	61.9615	-0.679754	0.2376	-2.86092	0.00422412	0.1029
PF3D7_1366900	2540.03	0.254871	0.0890033	2.86361	0.00418837	0.1029
PF3D7_1015100	144.694	0.408468	0.143114	2.85414	0.00431541	0.103459
PF3D7_0220200	609.02	-0.45776	0.160505	-2.852	0.00434454	0.103459
PF3D7_0523300	134.867	0.437282	0.153323	2.85204	0.00434398	0.103459
PF3D7_0812200	76.0012	-0.603109	0.211766	-2.848	0.0043995	0.103459
PF3D7_0409600	1480.26	0.220277	0.0774014	2.84591	0.00442846	0.103459
PF3D7_0608800	5146.45	-0.277045	0.09732	-2.84675	0.00441686	0.103459
PF3D7_1211000	72.3812	0.576218	0.201949	2.85328	0.00432702	0.103459
PF3D7_1245800	254.216	-0.438708	0.154026	-2.84827	0.00439576	0.103459
PF3D7_1453200	442.708	0.660094	0.232312	2.84141	0.00449144	0.104397
PF3D7_1121300	1557.44	0.572601	0.202163	2.83237	0.00462047	0.105212
PF3D7_0525100	1384.69	-0.334251	0.118071	-2.83093	0.00464135	0.105212
PF3D7_0730300	1761.31	-0.416351	0.146925	-2.83376	0.00460032	0.105212
PF3D7_1443100	481.034	0.435918	0.153826	2.83384	0.00459926	0.105212
PF3D7_0810500	153.268	-0.393912	0.139018	-2.83354	0.00460356	0.105212
PF3D7_1021600	176.607	-0.387528	0.137113	-2.82635	0.00470815	0.1062
PF3D7_1134300	1157.54	0.56851	0.20131	2.82405	0.00474205	0.10644
PF3D7_1465100	261.026	0.418319	0.148501	2.81694	0.00484836	0.108296
PF3D7_1349500	3394.12	0.453663	0.161189	2.81447	0.00488577	0.108602
PF3D7_1025700	123.868	-0.61961	0.220592	-2.80885	0.00497195	0.109455
PF3D7_0212100	2294.82	0.210965	0.0751055	2.80892	0.00497077	0.109455
PF3D7_1440000	1019.86	0.294525	0.105118	2.80185	0.00508106	0.111321
PF3D7_1243500	296.874	0.570126	0.203646	2.79959	0.00511678	0.11157
PF3D7_1416600	70.3175	0.836541	0.299222	2.79572	0.00517848	0.11238
PF3D7_0216500	206.865	0.44424	0.159457	2.78596	0.00533694	0.114776
PF3D7_1350500	1052.7	0.420447	0.150923	2.78584	0.00533899	0.114776
PF3D7_0914700	1015.95	-0.371914	0.133728	-2.78111	0.00541733	0.114842
PF3D7_1366500	427.302	-0.437828	0.15728	-2.78376	0.00537335	0.114842
PF3D7_0417700	24.5652	1.13195	0.406815	2.78248	0.00539456	0.114842
PF3D7_1006800	426.008	-0.431621	0.155837	-2.7697	0.00561073	0.118358
PF3D7_0530000	172.934	-0.413049	0.14928	-2.76694	0.00565844	0.118358
PF3D7_0920000	48.699	-0.625351	0.226022	-2.76677	0.00566155	0.118358
PF3D7_0504900	285.55	0.329498	0.119153	2.76533	0.00568654	0.118358
PF3D7_1243800	139.411	-0.581281	0.210428	-2.76238	0.00573823	0.118893
PF3D7_1425800	301.019	0.460509	0.167299	2.7526	0.00591234	0.121402
PF3D7_0711200	43.812	0.61338	0.222836	2.75261	0.0059122	0.121402
PF3D7_0107500	1647.06	-0.224176	0.0815799	-2.74793	0.00599736	0.122236
PF3D7_0609900	200.574	0.457182	0.166461	2.74649	0.00602374	0.122236
PF3D7_0833500	56.6077	0.821493	0.299162	2.74598	0.00603306	0.122236
PF3D7_0517900	467.461	0.819932	0.299069	2.74162	0.00611379	0.122785
PF3D7_0813700	175.212	-0.464071	0.169261	-2.74176	0.00611119	0.122785
PF3D7_0710600	240.596	-0.36579	0.133761	-2.73466	0.00624454	0.124863
PF3D7_1312100	501.272	0.505507	0.18502	2.73217	0.00629186	0.125263
PF3D7_0527000	3313.97	0.250383	0.0917947	2.72764	0.00637887	0.125624
PF3D7_1321600	17.7225	1.08565	0.39812	2.72695	0.00639231	0.125624
PF3D7_1363500	348.169	0.344024	0.126147	2.72718	0.00638789	0.125624
PF3D7_1141600	168.061	-0.356352	0.13089	-2.72253	0.00647849	0.125699
PF3D7_1141300	803.528	0.419341	0.153947	2.72393	0.00645111	0.125699
PF3D7_1114600	31.117	0.768952	0.282237	2.72449	0.00644009	0.125699
PF3D7_1004000	1276.62	-0.282427	0.103903	-2.71817	0.00656439	0.126828
PF3D7_1422600	254.225	0.39844	0.146994	2.71059	0.0067164	0.128356
PF3D7_0528100	1413.38	0.200565	0.0740081	2.71004	0.00672755	0.128356
PF3D7_0708100	53.8994	-0.565166	0.208476	-2.71093	0.0067094	0.128356
PF3D7_0607600	1055.26	0.652342	0.241136	2.70529	0.00682454	0.129666
PF3D7_0319600	416.146	-0.310489	0.115493	-2.68838	0.00717995	0.135549
PF3D7_0721100	1892.86	-0.343992	0.127985	-2.68776	0.00719338	0.135549
PF3D7_0910000	35.0361	0.726009	0.270269	2.68625	0.00722595	0.135605
PF3D7_0307100	747.214	-0.394786	0.147196	-2.68204	0.00731739	0.135653
PF3D7_0721400	494.313	-0.229176	0.0854441	-2.68217	0.00731463	0.135653
PF3D7_1449100	978.947	0.708739	0.264139	2.6832	0.00729209	0.135653
PF3D7_0917900	15703.7	0.191081	0.0713378	2.67853	0.00739456	0.136531
PF3D7_0927200	55.9531	0.73231	0.273787	2.67474	0.00747867	0.13753
PF3D7_1234700	38.8717	0.610768	0.228764	2.66986	0.00758835	0.138988
PF3D7_0513800	317.08	-0.415358	0.155822	-2.6656	0.00768521	0.139557
PF3D7_0715800	429.108	-0.341112	0.128022	-2.66448	0.00771083	0.139557
PF3D7_1440100	1336.88	0.477961	0.179331	2.66525	0.00769312	0.139557
PF3D7_1441200	827.358	-0.358426	0.134946	-2.65607	0.00790581	0.141964
PF3D7_1369000	251.993	-0.379374	0.1428	-2.65667	0.00789166	0.141964
PF3D7_1125900	60.2873	-0.562091	0.211751	-2.65449	0.00794278	0.14207
PF3D7_1207000	1733.34	0.379376	0.143054	2.65198	0.00800216	0.142481
PF3D7_0617800	41406.5	0.440857	0.166305	2.65089	0.00802795	0.142481
PF3D7_1226100	43.1779	0.843582	0.31857	2.64803	0.00809628	0.143139
PF3D7_0811000	309.869	0.319339	0.12076	2.64442	0.00818309	0.143899
PF3D7_1440400	382.936	0.937549	0.354644	2.64363	0.00820215	0.143899
PF3D7_1215200	113.063	-0.431589	0.163481	-2.63999	0.0082908	0.144899
PF3D7_1421200	586.473	-0.393407	0.149412	-2.63304	0.00846239	0.147336
PF3D7_0924600	416.803	0.805822	0.306304	2.63079	0.00851867	0.147754
PF3D7_0204300	212.724	-0.368375	0.140256	-2.62644	0.00862822	0.149089
PF3D7_0405100	1565.05	0.315485	0.120324	2.62197	0.00874234	0.149929
PF3D7_1122500	708.177	0.299486	0.114192	2.62266	0.00872457	0.149929
PF3D7_1200900	196.024	-0.451546	0.172346	-2.62	0.00879308	0.150237
PF3D7_0416000	664.423	0.372871	0.142456	2.61744	0.00885923	0.150805
PF3D7_0806300	825.162	0.783065	0.300214	2.60836	0.00909779	0.154292
PF3D7_1029900	3153.76	1.01006	0.387693	2.60529	0.00917954	0.155104
PF3D7_1215400	527.099	0.435212	0.167182	2.60322	0.00923527	0.155472
PF3D7_0315500	105.356	-0.390861	0.150239	-2.6016	0.00927894	0.155635
PF3D7_1105400	1508.59	-0.330413	0.127178	-2.59803	0.00937612	0.156121
PF3D7_1241700	411.022	-0.30991	0.119258	-2.59865	0.00935911	0.156121
PF3D7_0307200	1836.58	-0.299735	0.115539	-2.59422	0.00948047	0.157156
PF3D7_0917000	1197.07	0.221281	0.085329	2.59327	0.00950692	0.157156
PF3D7_1357100	1578.66	-0.315893	0.122278	-2.58341	0.00978283	0.160002
PF3D7_1466900	679.684	0.259617	0.100554	2.58187	0.00982653	0.160002
PF3D7_0408500	484.043	0.271398	0.105156	2.58092	0.00985381	0.160002
PF3D7_1430900	180.945	0.379835	0.14703	2.58339	0.0097836	0.160002
PF3D7_0203900	195.362	-0.378528	0.146642	-2.58131	0.0098427	0.160002
PF3D7_0932300	437.198	-0.454152	0.176086	-2.57915	0.00990442	0.160256
PF3D7_0420600	492.372	0.389859	0.151308	2.57659	0.00997808	0.160879
PF3D7_1242300	63.4697	-0.477358	0.185433	-2.57429	0.0100447	0.161385
PF3D7_1021800	2572.27	0.662536	0.257548	2.57247	0.0100975	0.161666
PF3D7_1308500	86.6934	-0.450162	0.175123	-2.57054	0.010154	0.162003
PF3D7_0214100	3249.14	0.279336	0.108934	2.56427	0.0103392	0.162183
PF3D7_1105600	726.339	-0.407603	0.158797	-2.56681	0.0102638	0.162183
PF3D7_1401200	238.557	-0.346045	0.134842	-2.56629	0.0102792	0.162183
PF3D7_1346300	918.529	-0.306649	0.119696	-2.56191	0.01041	0.162183
PF3D7_1414300	1817.17	-0.258905	0.101035	-2.56254	0.010391	0.162183
PF3D7_0732900	19.1232	1.21298	0.472291	2.56828	0.0102204	0.162183
PF3D7_1032700	314.228	0.295767	0.115453	2.5618	0.0104131	0.162183
PF3D7_1232700	265.158	0.625556	0.24434	2.56018	0.0104617	0.162386
PF3D7_1208900	3328.9	0.332236	0.129956	2.55654	0.010572	0.162447
PF3D7_0606700	2638.97	0.258777	0.101195	2.55722	0.0105513	0.162447
PF3D7_1105100	24417.5	0.380522	0.148787	2.5575	0.0105428	0.162447
PF3D7_0213100	315.298	-0.356192	0.13941	-2.555	0.0106187	0.162619
PF3D7_1338700	1049.66	0.246524	0.0965904	2.55226	0.0107027	0.163185
PF3D7_1409200	116.042	0.55009	0.215597	2.55147	0.0107269	0.163185
PF3D7_0522700	42.7834	-0.703289	0.275835	-2.54968	0.0107823	0.163385
PF3D7_1434800	337.389	-0.619744	0.243157	-2.54874	0.0108114	0.163385
PF3D7_1324100	400.453	0.26653	0.104658	2.54667	0.0108757	0.163815
PF3D7_1330000	122.042	-0.34899	0.137133	-2.54489	0.0109312	0.164111
PF3D7_1037300	453.465	-0.413757	0.162932	-2.53944	0.0111029	0.166144
PF3D7_1019100	595.061	1.28586	0.50661	2.53816	0.0111436	0.166211
PF3D7_0805700	3583.05	0.49996	0.1974	2.53273	0.0113178	0.168261
PF3D7_1419500	45.3479	0.628259	0.248737	2.5258	0.0115437	0.171063
PF3D7_0416300	475.119	0.242318	0.0962203	2.51837	0.0117901	0.171932
PF3D7_0604700	201.41	-0.399001	0.158313	-2.52032	0.0117247	0.171932
PF3D7_1453700	488.915	-0.531553	0.211052	-2.51859	0.0117827	0.171932
PF3D7_0603200	213.964	-0.513316	0.203678	-2.52023	0.0117279	0.171932
PF3D7_1019800	322.443	0.332131	0.131874	2.51855	0.011784	0.171932
PF3D7_0417600	30.4599	1.25636	0.499765	2.5139	0.0119405	0.173015
PF3D7_1142500	355.672	-0.406991	0.162184	-2.50945	0.012092	0.173015
PF3D7_0822300	113.743	-0.448922	0.179121	-2.50625	0.0122021	0.173015
PF3D7_0826500	1257.51	0.244333	0.0973419	2.51005	0.0120714	0.173015
PF3D7_0104100	239.068	0.621252	0.247888	2.50618	0.0122044	0.173015
PF3D7_0831700	1784	-0.48024	0.191198	-2.51175	0.0120136	0.173015
PF3D7_1244400	958.54	-0.203357	0.0810425	-2.50926	0.0120984	0.173015
PF3D7_0404100	51.7358	0.66458	0.264528	2.51232	0.0119939	0.173015
PF3D7_1361900	1265.92	-0.208441	0.0831289	-2.50745	0.0121607	0.173015
PF3D7_1475600	198.97	-0.393419	0.157063	-2.50485	0.0122502	0.173129
PF3D7_1354900	152.757	0.379104	0.151482	2.50263	0.0123274	0.173684
PF3D7_1016400	755.649	-0.544754	0.217869	-2.50037	0.0124064	0.173811
PF3D7_0500800	3486.49	-0.467301	0.186905	-2.5002	0.0124124	0.173811
PF3D7_1433400	7407.83	0.323627	0.129713	2.49494	0.0125978	0.17417
PF3D7_1029700	14.1092	1.14687	0.459494	2.49593	0.0125627	0.17417
PF3D7_1312900	954.642	0.228873	0.0916753	2.49656	0.0125405	0.17417
PF3D7_1017400	116.447	-0.485489	0.194434	-2.49693	0.0125272	0.17417
PF3D7_0206100	91.126	-0.445488	0.178618	-2.49409	0.0126282	0.17417
PF3D7_0803200	796.15	0.879316	0.353296	2.4889	0.012814	0.176203
PF3D7_1436800	70.5515	-0.445134	0.17912	-2.48512	0.0129507	0.176492
PF3D7_0501800	1094.33	0.207342	0.0833871	2.4865	0.0129005	0.176492
PF3D7_1406400	200.147	-0.342625	0.137858	-2.48535	0.0129425	0.176492
PF3D7_0408600	83.4871	-0.507915	0.204764	-2.48049	0.01312	0.178269
PF3D7_1460900	133.949	0.321964	0.130103	2.47468	0.0133356	0.179413
PF3D7_1453600	44.8908	-0.65321	0.264586	-2.4688	0.0135569	0.179413
PF3D7_1123800	358.232	0.260658	0.105497	2.47075	0.013483	0.179413
PF3D7_1213200	93.9494	-0.588489	0.238288	-2.46966	0.0135242	0.179413
PF3D7_1041300	196.042	0.876661	0.354425	2.47348	0.0133806	0.179413
PF3D7_1245200	64.4607	-0.634564	0.256338	-2.4755	0.0133049	0.179413
PF3D7_1330800	402.123	-0.470691	0.190352	-2.47274	0.0134082	0.179413
PF3D7_1408600	1769.9	-0.334044	0.134902	-2.4762	0.013279	0.179413
PF3D7_0414100	111.24	-0.511161	0.206817	-2.47156	0.0134525	0.179413
PF3D7_0612200	1218.8	0.527026	0.213704	2.46615	0.0136574	0.180222
PF3D7_0106800	337.693	0.271998	0.110348	2.46491	0.0137048	0.180328
PF3D7_0322000	622.213	-0.433219	0.175848	-2.4636	0.013755	0.18047
PF3D7_0529400	3851.36	0.487923	0.198765	2.45477	0.0140973	0.184433
PF3D7_1034700	211.29	0.481746	0.196412	2.45273	0.0141775	0.184954
PF3D7_0606900	92.0401	-0.396831	0.162066	-2.44857	0.0143424	0.186045
PF3D7_1309400	1207.34	0.270685	0.11053	2.44897	0.0143266	0.186045
PF3D7_0612400	60.0157	0.577462	0.236097	2.44587	0.0144503	0.186389
PF3D7_0936100	182.748	-0.449775	0.183843	-2.44652	0.0144242	0.186389
PF3D7_1021900	4143.07	0.204652	0.0837655	2.44316	0.0145594	0.186744
PF3D7_1205600	501.24	-0.413217	0.169063	-2.44415	0.0145194	0.186744
PF3D7_1241100	150.168	-0.365041	0.149694	-2.43859	0.0147447	0.187545
PF3D7_1350700	169.981	-0.464137	0.190311	-2.43884	0.0147344	0.187545
PF3D7_1144100	104.319	-0.486546	0.199377	-2.44033	0.0146737	0.187545
PF3D7_0611600	742.607	0.776499	0.319224	2.43246	0.0149967	0.189414
PF3D7_1247500	801.953	0.693562	0.285269	2.43125	0.0150466	0.189414
PF3D7_1141800	559.024	0.923358	0.379362	2.43398	0.014934	0.189414
PF3D7_1457900	1377.16	0.358526	0.147481	2.431	0.0150572	0.189414
PF3D7_1415700	39.2466	0.57828	0.238034	2.4294	0.015124	0.189733
PF3D7_1025600	53.8993	-0.580943	0.23944	-2.42625	0.0152556	0.190862
PF3D7_0529800	926.901	0.268789	0.110975	2.42206	0.0154326	0.19255
PF3D7_1355100	1954.66	0.145609	0.0602374	2.41725	0.0156382	0.194058
PF3D7_1117900	469.02	0.551014	0.227942	2.41734	0.0156344	0.194058
PF3D7_1466100	981.151	0.290308	0.120181	2.41558	0.0157102	0.194424
PF3D7_0624600	6307.29	0.331484	0.137384	2.41283	0.015829	0.195367
PF3D7_1447000	1748.55	-0.285174	0.118361	-2.40936	0.0159805	0.196706
PF3D7_0934100	438.551	-0.342716	0.142682	-2.40195	0.0163079	0.199339
PF3D7_0826700	2098.65	-0.416878	0.1735	-2.40275	0.0162721	0.199339
PF3D7_1203300	330.088	0.270467	0.112663	2.40067	0.0163649	0.199339
PF3D7_0314200	286.501	-0.298805	0.124471	-2.40059	0.0163685	0.199339
PF3D7_1472500	31.3715	0.595696	0.248577	2.39643	0.0165558	0.201085
PF3D7_1241600	66.911	-0.443545	0.185402	-2.39234	0.0167414	0.202559
PF3D7_1011900	431.208	0.373244	0.156051	2.39181	0.0167657	0.202559
PF3D7_0609400	57.1988	-0.588799	0.247822	-2.3759	0.0175063	0.205025
PF3D7_1350800	14.8751	0.93049	0.390189	2.38472	0.0170922	0.205025
PF3D7_1121100	780.209	0.370288	0.155725	2.37784	0.0174144	0.205025
PF3D7_1353500	53.1463	-0.53397	0.22384	-2.38549	0.0170562	0.205025
PF3D7_0510200	237.759	0.384982	0.161681	2.38111	0.0172603	0.205025
PF3D7_1134100	552.139	-0.458148	0.192834	-2.37586	0.0175081	0.205025
PF3D7_1426700	1253	0.669359	0.281842	2.37494	0.0175518	0.205025
PF3D7_0422200	703.285	-0.203786	0.085759	-2.37626	0.017489	0.205025
PF3D7_1222100	148.768	-0.37703	0.158154	-2.38394	0.0171285	0.205025
PF3D7_1145100	1295.75	0.264222	0.110904	2.38245	0.0171981	0.205025
PF3D7_0827800	1422.41	0.295056	0.124017	2.37916	0.0173523	0.205025
PF3D7_1319400	1966.52	0.280682	0.118149	2.37567	0.017517	0.205025
PF3D7_1344900	298.531	-0.265335	0.111684	-2.37576	0.017513	0.205025
PF3D7_1329800	81.3796	-0.588964	0.248409	-2.37094	0.0177428	0.206148
PF3D7_1373500	123.808	1.26467	0.53352	2.37042	0.017768	0.206148
PF3D7_0316800	1111.3	-0.316172	0.1334	-2.37011	0.017783	0.206148
PF3D7_0103900	230.876	-0.340139	0.143737	-2.36641	0.0179618	0.207694
PF3D7_1305600	105.941	-0.425885	0.180319	-2.36184	0.0181846	0.207858
PF3D7_1115200	923.471	0.424664	0.179901	2.36054	0.0182483	0.207858
PF3D7_0615800	407.637	0.254048	0.107446	2.36443	0.0180577	0.207858
PF3D7_1337500	1516.78	0.233793	0.0989787	2.36206	0.0181739	0.207858
PF3D7_0403100	169.001	0.334647	0.141679	2.362	0.0181765	0.207858
PF3D7_0507100	2801.37	-0.354154	0.149985	-2.36126	0.0182127	0.207858
PF3D7_0907200	386.897	0.787908	0.335054	2.35159	0.0186935	0.208775
PF3D7_1203200	44.4942	-0.547995	0.232656	-2.35539	0.0185034	0.208775
PF3D7_0611800	2067.36	0.199537	0.0847273	2.35505	0.0185203	0.208775
PF3D7_1028400	138.682	-0.455933	0.193492	-2.35635	0.0184557	0.208775
PF3D7_0919900	4193.29	0.757235	0.321911	2.35231	0.0186572	0.208775
PF3D7_1123700	126.284	-0.53971	0.229503	-2.35164	0.0186907	0.208775
PF3D7_1418000	292.009	0.306143	0.129963	2.35562	0.018492	0.208775
PF3D7_0703700	248.701	-0.506188	0.215217	-2.35199	0.0186733	0.208775
PF3D7_0818000	209.861	0.555748	0.236533	2.34956	0.0187957	0.209405
PF3D7_1448500	2696.73	0.236482	0.100792	2.34623	0.0189646	0.20948
PF3D7_0314900	302.751	0.520438	0.221854	2.34586	0.018983	0.20948
PF3D7_1250700	191.844	-0.296033	0.126052	-2.3485	0.0188494	0.20948
PF3D7_1414700	80.402	-0.49421	0.210677	-2.34582	0.0189854	0.20948
PF3D7_0424600	275.698	-1.02874	0.438812	-2.34438	0.0190585	0.209781
PF3D7_0705100	451.09	0.868279	0.37112	2.33962	0.0193034	0.211373
PF3D7_1329100	2645.67	0.210288	0.0899096	2.33888	0.0193416	0.211373
PF3D7_1413600	13.9545	1.00908	0.431125	2.34057	0.0192546	0.211373
PF3D7_0927300	350.46	0.3647	0.156008	2.3377	0.0194028	0.211537
PF3D7_0815800	1632.97	0.481465	0.206254	2.33433	0.0195786	0.211939
PF3D7_0422000	64.8763	-0.461249	0.197562	-2.33471	0.0195584	0.211939
PF3D7_0511000	976.219	-0.251435	0.107678	-2.33507	0.0195396	0.211939
PF3D7_1124900	717.194	-0.279955	0.120001	-2.33294	0.0196512	0.212223
PF3D7_0508100	2505.38	0.873738	0.376051	2.32346	0.0201545	0.213628
PF3D7_0718000	88.3557	0.403763	0.173523	2.32686	0.0199729	0.213628
PF3D7_1024000	260.817	-0.257561	0.110807	-2.32441	0.0201035	0.213628
PF3D7_0524200	19.7578	0.820996	0.352959	2.32604	0.0200166	0.213628
PF3D7_0209600	768.909	0.695971	0.298834	2.32896	0.0198614	0.213628
PF3D7_1442400	1185.79	0.410161	0.176175	2.32815	0.019904	0.213628
PF3D7_1355900	149.598	-0.405632	0.17444	-2.32534	0.0200538	0.213628
PF3D7_1038000	2582.1	0.439385	0.189103	2.32351	0.0201515	0.213628
PF3D7_0937700	15.789	-1.20344	0.51932	-2.31734	0.0204854	0.216168
PF3D7_0113800	23.113	-1.21983	0.526404	-2.31728	0.0204885	0.216168
PF3D7_1315200	93.7582	0.367927	0.158975	2.31437	0.0206476	0.216351
PF3D7_1330700	189.886	-0.361286	0.156091	-2.31458	0.0206358	0.216351
PF3D7_1346900	183.815	0.466176	0.201293	2.31591	0.0205634	0.216351
PF3D7_1458400	58.343	-0.671433	0.290457	-2.31164	0.0207973	0.217422
PF3D7_0715200	1766.04	0.431234	0.187118	2.30461	0.0211886	0.221009
PF3D7_0208700	164.301	-0.299431	0.130026	-2.30285	0.0212873	0.221533
PF3D7_0618600	151.575	-0.365616	0.158836	-2.30185	0.0213438	0.221618
PF3D7_0905900	1095.02	0.179905	0.0782202	2.29998	0.0214492	0.222207
PF3D7_1003500	581.173	-0.361362	0.157187	-2.29892	0.0215094	0.222329
PF3D7_1145400	2347.83	0.505235	0.220018	2.29633	0.0216569	0.223009
PF3D7_1356100	918.162	0.499247	0.217437	2.29606	0.0216727	0.223009
PF3D7_0404600	1037.31	0.340269	0.1483	2.29447	0.0217637	0.223349
PF3D7_0904500	84.5186	-0.363737	0.158575	-2.29378	0.0218032	0.223349
PF3D7_1441300	693.238	0.730339	0.318686	2.29172	0.021922	0.224065
PF3D7_0422100	328.753	-0.266794	0.116572	-2.28867	0.0220985	0.225366
PF3D7_1015900	3814.26	-0.582961	0.255015	-2.28598	0.0222552	0.225698
PF3D7_1468700	3452.96	-0.299175	0.130889	-2.28572	0.0222707	0.225698
PF3D7_1349600	175.498	0.345187	0.151028	2.28558	0.022279	0.225698
PF3D7_0212900	549.255	0.460747	0.201861	2.2825	0.0224598	0.227027
PF3D7_1115300	100.69	-0.492359	0.216059	-2.27882	0.0226775	0.22772
PF3D7_1116800	753.439	-0.81394	0.357121	-2.27917	0.0226568	0.22772
PF3D7_0800300	104.788	0.697265	0.305786	2.28024	0.0225937	0.22772
PF3D7_0803300	136.174	0.599042	0.26326	2.27548	0.0228774	0.229189
PF3D7_0823300	1566	0.207355	0.0911572	2.2747	0.0229239	0.229189
PF3D7_0524000	3380.09	-0.196877	0.086588	-2.27372	0.0229827	0.229276
PF3D7_0220600	162.276	-0.338128	0.148903	-2.27079	0.0231599	0.229543
PF3D7_1458500	465.524	0.283338	0.124732	2.27157	0.0231124	0.229543
PF3D7_1323100	1008.53	-0.355311	0.156459	-2.27096	0.0231497	0.229543
PF3D7_1035000	63.7654	0.450901	0.19889	2.26709	0.0233848	0.229783
PF3D7_0308100	1311.17	1.03837	0.457618	2.26908	0.0232636	0.229783
PF3D7_0712000	54.0931	-0.615209	0.271291	-2.26771	0.0233468	0.229783
PF3D7_1302800	882.428	-0.344075	0.151715	-2.2679	0.0233354	0.229783
PF3D7_0616200	601.788	0.271453	0.119876	2.26446	0.0235461	0.230873
PF3D7_0405300	16.9253	0.855636	0.377998	2.2636	0.023599	0.230897
PF3D7_1415000	207.551	-0.269883	0.119379	-2.26073	0.0237762	0.232135
PF3D7_1245900	34.5518	-0.744775	0.329622	-2.25948	0.0238535	0.232394
PF3D7_1342000	1359.61	-0.298865	0.132488	-2.25579	0.0240839	0.234141
PF3D7_0716800	700.45	-0.378067	0.167752	-2.25372	0.0242135	0.234484
PF3D7_0933100	45.4881	0.575587	0.255409	2.25359	0.0242217	0.234484
PF3D7_0507600	797.078	0.203297	0.0902634	2.25227	0.0243054	0.234798
PF3D7_1201000	420.662	-0.536514	0.238337	-2.25107	0.024381	0.235033
PF3D7_1426800	382.346	-0.243536	0.108327	-2.24815	0.0245668	0.235226
PF3D7_1327500	224.912	0.90548	0.402815	2.24788	0.0245839	0.235226
PF3D7_0821700	708.201	-0.320171	0.142393	-2.2485	0.0245446	0.235226
PF3D7_0532300	289.744	-0.292546	0.130164	-2.24752	0.0246065	0.235226
PF3D7_1338200	1165.82	-0.310363	0.13839	-2.24267	0.0249183	0.235378
PF3D7_0626400	444.562	0.304059	0.135357	2.24634	0.0246821	0.235378
PF3D7_0831800	96.7933	1.01613	0.452768	2.24426	0.0248158	0.235378
PF3D7_0729200	68.9582	-0.53399	0.238126	-2.24247	0.0249309	0.235378
PF3D7_0710200	1158.55	0.259726	0.1158	2.24289	0.0249038	0.235378
PF3D7_0630400	97.5333	0.978188	0.435917	2.24398	0.0248339	0.235378
PF3D7_0313100	614.063	-0.335831	0.149813	-2.24167	0.0249824	0.235379
PF3D7_1221300	331.664	0.794215	0.355155	2.23625	0.0253355	0.236334
PF3D7_0303400	386.373	0.540115	0.241708	2.23458	0.025445	0.236334
PF3D7_1004200	2222.92	0.266935	0.119291	2.23768	0.0252418	0.236334
PF3D7_1019700	398.37	0.501523	0.224411	2.23485	0.0254275	0.236334
PF3D7_1449400	363.795	0.301444	0.134889	2.23475	0.0254335	0.236334
PF3D7_1458300	1074.54	0.420532	0.18812	2.23545	0.025388	0.236334
PF3D7_0924500	485.919	0.657752	0.294119	2.23635	0.0253289	0.236334
PF3D7_0919800	723.578	0.413051	0.185267	2.22949	0.0257813	0.237838
PF3D7_0208900	21.5894	0.767649	0.344328	2.22942	0.0257863	0.237838
PF3D7_0407200	58.6572	-0.528006	0.236923	-2.2286	0.0258406	0.237838
PF3D7_1357000	2080.95	-0.283232	0.127043	-2.22941	0.0257863	0.237838
PF3D7_1025300	516.33	-0.269959	0.121155	-2.22821	0.0258667	0.237838
PF3D7_1340500	74.5666	0.426936	0.191673	2.22742	0.0259195	0.237847
PF3D7_1408000	1198.37	-0.389227	0.174942	-2.2249	0.0260882	0.237964
PF3D7_0529000	883.243	-0.198156	0.0890375	-2.22554	0.0260451	0.237964
PF3D7_1353400	351.916	0.292876	0.131574	2.22595	0.0260176	0.237964
PF3D7_1415300	260.766	0.41182	0.185291	2.22256	0.0262456	0.238447
PF3D7_0927600	895.332	0.284744	0.12816	2.22179	0.0262974	0.238447
PF3D7_0727000	339.09	0.2336	0.105081	2.22304	0.0262128	0.238447
PF3D7_0626800	4454.48	-0.307728	0.138637	-2.21966	0.0264417	0.239282
PF3D7_0814000	1054.85	-0.298722	0.134812	-2.21585	0.026702	0.241161
PF3D7_0207600	32013.3	0.725397	0.327867	2.21248	0.0269338	0.242079
PF3D7_0903900	537.491	-0.305948	0.138342	-2.21154	0.0269988	0.242079
PF3D7_0220000	1607.69	-0.41197	0.186431	-2.20977	0.0271209	0.242079
PF3D7_0913600	398.893	0.234311	0.105909	2.21238	0.0269403	0.242079
PF3D7_0317300	2488.95	0.331698	0.150104	2.20979	0.02712	0.242079
PF3D7_0731600	2067.03	-0.281545	0.127342	-2.21094	0.0270398	0.242079
PF3D7_0311600	95.5902	-0.668483	0.302647	-2.20878	0.0271896	0.24222
PF3D7_0217800	899.113	-0.259466	0.117557	-2.20715	0.0273038	0.242638
PF3D7_0422700	203.546	-0.394974	0.178997	-2.20659	0.0273425	0.242638
PF3D7_1120100	1526.12	-0.320609	0.145415	-2.20478	0.0274693	0.243292
PF3D7_1363400	411.977	0.262851	0.119278	2.20368	0.0275469	0.243508
PF3D7_1203600	44.2639	-0.523551	0.237759	-2.20202	0.0276638	0.244071
PF3D7_0504000	1863.37	-0.282689	0.12844	-2.20095	0.0277393	0.244266
PF3D7_0306900	1370.97	-0.307216	0.139751	-2.1983	0.0279274	0.24545
PF3D7_0733000	82.1256	0.845175	0.384698	2.19698	0.0280216	0.245807
PF3D7_1145500	192.056	-0.447944	0.204301	-2.19257	0.0283386	0.248112
PF3D7_1003200	58.0858	-0.437839	0.200024	-2.18893	0.0286016	0.249936
PF3D7_1427900	1138.47	-0.240895	0.110133	-2.18732	0.0287194	0.250011
PF3D7_1310400	206.548	-0.409633	0.187225	-2.18792	0.0286753	0.250011
PF3D7_0914400	498.652	0.98713	0.452106	2.18341	0.0290059	0.251074
PF3D7_0713900	1760.17	0.17497	0.0800815	2.18489	0.0288967	0.251074
PF3D7_1008500	1032.46	0.397382	0.181988	2.18356	0.0289946	0.251074
PF3D7_0111000	766.522	0.269426	0.123495	2.18168	0.0291332	0.2517
PF3D7_0211400	33.5539	0.637648	0.292388	2.18083	0.0291963	0.25177
PF3D7_1248600	462.444	-0.23436	0.107711	-2.17582	0.0295687	0.254502
PF3D7_1306000	280.034	0.89173	0.41049	2.17235	0.0298291	0.256262
PF3D7_1142300	942.802	0.399371	0.183973	2.17081	0.0299458	0.256302
PF3D7_1357800	586.152	-0.464267	0.2138	-2.1715	0.0298935	0.256302
PF3D7_1006600	148.24	-0.381044	0.175674	-2.16903	0.0300802	0.256731
PF3D7_0911800	64.2735	0.491419	0.2266	2.16867	0.030108	0.256731
PF3D7_0803800	1092.34	0.179643	0.0828921	2.16718	0.0302208	0.257213
PF3D7_1130200	3008.18	-0.313085	0.144595	-2.16526	0.0303681	0.257988
PF3D7_1331800	728.271	-0.329834	0.152413	-2.16409	0.0304578	0.258271
PF3D7_1128900	767.105	0.964177	0.445745	2.16307	0.030536	0.258455
PF3D7_0627500	437.538	-0.456699	0.211567	-2.15865	0.0308776	0.259346
PF3D7_0503100	156.748	-0.377701	0.175079	-2.15732	0.030981	0.259346
PF3D7_1100200	34.2919	-0.769044	0.3562	-2.15902	0.0308484	0.259346
PF3D7_1468500	308.115	0.241215	0.1118	2.15756	0.0309619	0.259346
PF3D7_1469300	120.49	-0.471946	0.21871	-2.15786	0.0309388	0.259346
PF3D7_0306300	291.928	-0.373334	0.172927	-2.15892	0.0308566	0.259346
PF3D7_1338300	1584.69	-0.349687	0.162223	-2.15559	0.0311153	0.259521
PF3D7_0214300	91.2638	0.792613	0.367581	2.1563	0.0310606	0.259521
PF3D7_0513500	25.6664	-0.661563	0.307071	-2.15443	0.0312064	0.259807
PF3D7_1329400	118.253	-0.357773	0.166592	-2.1476	0.0317452	0.263814
PF3D7_1439800	596.259	0.188373	0.0878295	2.14476	0.031972	0.263916
PF3D7_0724600	925.975	0.243622	0.113487	2.14669	0.0318183	0.263916
PF3D7_0312800	796.838	-0.343591	0.160215	-2.14456	0.0319881	0.263916
PF3D7_1135600	86.0874	-0.499162	0.232635	-2.14568	0.0318981	0.263916
PF3D7_0922500	2091.87	-0.390583	0.182297	-2.14257	0.0321479	0.26407
PF3D7_1315000	42.5832	-0.468981	0.218928	-2.14217	0.0321797	0.26407
PF3D7_1325000	135.538	-0.434232	0.202585	-2.14346	0.0320761	0.26407
PF3D7_1432200	291.155	0.941129	0.439717	2.14031	0.03233	0.264589
PF3D7_0207700	4033.24	0.593882	0.277521	2.13995	0.0323586	0.264589
PF3D7_1243900	427.904	1.0176	0.47693	2.13365	0.0328713	0.268303
PF3D7_1202400	109.759	-0.321752	0.150905	-2.13215	0.0329948	0.268831
PF3D7_0602900	152.896	0.497754	0.233568	2.13109	0.033082	0.269063
PF3D7_1132400	765.027	0.212311	0.0997713	2.12797	0.0333393	0.269718
PF3D7_0913400	43.9908	-0.61622	0.289521	-2.12841	0.0333029	0.269718
PF3D7_1317000	440.891	0.203244	0.0955057	2.12808	0.0333303	0.269718
PF3D7_1235300	1194.59	0.236052	0.110998	2.12663	0.0334509	0.270144
PF3D7_1455600	328.581	1.11609	0.526054	2.12162	0.0338696	0.27019
PF3D7_1029400	266.843	0.277007	0.130391	2.12443	0.033634	0.27019
PF3D7_1032000	185.444	-0.294012	0.138547	-2.12211	0.0338283	0.27019
PF3D7_0211800	796.317	-0.230199	0.108383	-2.12394	0.0336756	0.27019
PF3D7_1446300	255.003	-0.255117	0.120238	-2.12177	0.0338574	0.27019
PF3D7_0506900	1640.28	0.961404	0.452943	2.12257	0.0337899	0.27019
PF3D7_1119800	145.335	0.346865	0.163264	2.12456	0.0336231	0.27019
PF3D7_0604100	4653.33	1.06888	0.504447	2.11892	0.0340977	0.271536
PF3D7_0933800	25.3019	0.611986	0.289202	2.11612	0.0343345	0.271604
PF3D7_0912400	853.786	-0.240643	0.113679	-2.11686	0.0342715	0.271604
PF3D7_0824400	499.951	-0.457761	0.216208	-2.11723	0.0342402	0.271604
PF3D7_0317600	1257.58	-0.285972	0.135147	-2.11602	0.0343435	0.271604
PF3D7_1138500	1739.63	0.358677	0.170071	2.10898	0.0349459	0.274435
PF3D7_1116100	3003.64	0.43394	0.205797	2.10858	0.0349809	0.274435
PF3D7_0923500	244.159	0.312678	0.148198	2.10986	0.0348702	0.274435
PF3D7_0904600	873.199	0.187433	0.0889007	2.10835	0.0350012	0.274435
PF3D7_1142100	1698.89	0.301588	0.143022	2.10869	0.0349714	0.274435
PF3D7_0902800	1319.68	-0.320169	0.152019	-2.10612	0.0351939	0.275005
PF3D7_1103100	1151.82	-0.21902	0.103986	-2.10624	0.0351833	0.275005
PF3D7_0617300	194.741	0.675169	0.321321	2.10123	0.0356206	0.276647
PF3D7_1333700	206.404	0.51108	0.243341	2.10026	0.0357061	0.276647
PF3D7_0425900	17.7927	0.944063	0.449457	2.10045	0.0356891	0.276647
PF3D7_1311800	3015.6	-0.329637	0.156803	-2.10224	0.0355321	0.276647
PF3D7_1432900	202.278	0.555306	0.264375	2.10045	0.0356895	0.276647
PF3D7_0826200	70.7456	0.44966	0.21429	2.09837	0.0358725	0.277466
PF3D7_1117000	73.9567	0.373722	0.178309	2.09592	0.0360891	0.278671
PF3D7_1422200	104.97	0.983319	0.469356	2.09504	0.0361677	0.278808
PF3D7_1026000	372.72	-0.359714	0.172011	-2.09122	0.0365079	0.280064
PF3D7_1461300	265.986	-0.334362	0.159804	-2.09233	0.0364094	0.280064
PF3D7_1037700	103.907	-0.441214	0.210991	-2.09115	0.0365142	0.280064
PF3D7_1233400	149.845	-0.335585	0.16062	-2.08931	0.0366796	0.280394
PF3D7_0309200	942.867	0.203097	0.0972071	2.08933	0.0366782	0.280394
PF3D7_0501000	540.877	-0.387078	0.185356	-2.0883	0.0367711	0.280625
PF3D7_0826400	195.753	0.300495	0.143955	2.08742	0.0368505	0.280763
PF3D7_1227500	1839.66	0.343092	0.164709	2.08301	0.0372501	0.280771
PF3D7_0802000	4213.84	-0.257409	0.123715	-2.08066	0.0374647	0.280771
PF3D7_1328200	910.637	0.289012	0.13852	2.08642	0.0369403	0.280771
PF3D7_1030700	41.4087	-0.5251	0.25199	-2.08381	0.0371772	0.280771
PF3D7_1142600	919.931	-0.26134	0.125595	-2.08082	0.0374506	0.280771
PF3D7_1446400	47.9324	-0.461489	0.221486	-2.0836	0.0371966	0.280771
PF3D7_0711000	1221.88	-0.323319	0.155379	-2.08085	0.037448	0.280771
PF3D7_1241900	408.046	0.268226	0.128696	2.08418	0.0371437	0.280771
PF3D7_1471100	2432.67	-0.393592	0.188976	-2.08276	0.0372733	0.280771
PF3D7_0308200	544.609	-0.460152	0.221126	-2.08095	0.0374387	0.280771
PF3D7_0628800	293.79	-0.364064	0.175399	-2.07563	0.037928	0.280858
PF3D7_1460700	780.249	-0.316568	0.152565	-2.07498	0.0379887	0.280858
PF3D7_0307700	2213.51	0.309801	0.149334	2.07455	0.0380283	0.280858
PF3D7_1211900	1388.62	-0.313925	0.151195	-2.07629	0.037867	0.280858
PF3D7_1408100	1137.83	-0.429484	0.20681	-2.07671	0.0378285	0.280858
PF3D7_0913200	918.706	-0.256785	0.123593	-2.07767	0.0377396	0.280858
PF3D7_0509700	21.9003	-0.686907	0.330941	-2.07562	0.0379294	0.280858
PF3D7_0830400	292.059	-0.429029	0.206695	-2.07566	0.0379252	0.280858
PF3D7_1354800	70.4291	0.504194	0.242567	2.07857	0.0376567	0.280858
PF3D7_0803000	420.141	0.26706	0.12897	2.07071	0.0383858	0.283041
PF3D7_0315600	25.5053	0.618498	0.298816	2.06983	0.038468	0.283191
PF3D7_1244700	181.781	0.441126	0.213283	2.06826	0.0386153	0.283819
PF3D7_0902300	16.8264	0.778269	0.376984	2.06446	0.0389739	0.284108
PF3D7_1408200	388.277	-0.338416	0.163823	-2.06574	0.0388529	0.284108
PF3D7_0522900	42.679	0.505598	0.245232	2.06171	0.0392353	0.284108
PF3D7_1358800	1134.14	-0.266905	0.129422	-2.06229	0.0391801	0.284108
PF3D7_0710700	94.8866	-0.463495	0.224856	-2.06129	0.0392751	0.284108
PF3D7_0518100	464.277	-0.318018	0.154177	-2.06268	0.0391435	0.284108
PF3D7_1424100	2426.95	-0.30374	0.147091	-2.06498	0.0389252	0.284108
PF3D7_0410600	121.399	-0.314344	0.152217	-2.06511	0.0389129	0.284108
PF3D7_1359900	1525.51	0.434526	0.210262	2.0666	0.0387721	0.284108
PF3D7_0818600	141.274	0.35219	0.170763	2.06245	0.0391649	0.284108
PF3D7_0607700	2321.62	0.867244	0.420961	2.06015	0.0393839	0.284446
PF3D7_0931100	186.564	-0.26753	0.12993	-2.05902	0.039492	0.284778
PF3D7_1227400	603.71	0.26818	0.130537	2.05443	0.0399338	0.284995
PF3D7_1123500	1291.31	-0.186578	0.0906969	-2.05716	0.0396706	0.284995
PF3D7_0714600	231.601	0.251668	0.122543	2.05371	0.0400042	0.284995
PF3D7_1349300	555.894	0.371218	0.18077	2.05354	0.04002	0.284995
PF3D7_1123900	121.773	-0.418992	0.20383	-2.0556	0.0398214	0.284995
PF3D7_1459800	590.08	-0.217178	0.1057	-2.05467	0.0399111	0.284995
PF3D7_1410800	146.642	0.88067	0.428658	2.05448	0.0399292	0.284995
PF3D7_0530300	520.391	0.429605	0.208789	2.0576	0.0396282	0.284995
PF3D7_0210500	64.8153	-0.537661	0.262231	-2.05033	0.0403318	0.28544
PF3D7_1423200	146.032	-0.337921	0.164745	-2.05117	0.04025	0.28544
PF3D7_1230700	1893.53	0.266893	0.130136	2.05089	0.0402781	0.28544
PF3D7_1438900	727.422	-0.297383	0.144949	-2.05163	0.0402052	0.28544
PF3D7_1229700	50.7886	-0.551068	0.268951	-2.04895	0.0404668	0.285953
PF3D7_1138000	1578.95	0.855361	0.417968	2.04647	0.0407099	0.286785
PF3D7_1426000	1149.9	-0.286736	0.140102	-2.04662	0.040695	0.286785
PF3D7_1144700	206.332	-0.251027	0.12272	-2.04552	0.0408034	0.287003
PF3D7_0518200	337.962	0.494597	0.242129	2.0427	0.0410818	0.287514
PF3D7_0815900	48.0455	-0.562037	0.275332	-2.0413	0.0412207	0.287514
PF3D7_0107000	219.3	0.314665	0.154098	2.04199	0.041153	0.287514
PF3D7_1019600	413.685	0.758176	0.371017	2.04351	0.041002	0.287514
PF3D7_1323400	2032.18	-0.203441	0.0996783	-2.04098	0.0412529	0.287514
PF3D7_0216800	315.601	0.603687	0.295555	2.04256	0.0410963	0.287514
PF3D7_1443600	470.315	0.214566	0.105306	2.03754	0.0415962	0.288455
PF3D7_0305200	551.31	0.669748	0.328876	2.03647	0.0417028	0.288455
PF3D7_0717600	1051.47	0.381876	0.187503	2.03664	0.0416864	0.288455
PF3D7_1327400	340.975	0.386495	0.189686	2.03755	0.041595	0.288455
PF3D7_0807800	848.338	0.296966	0.145659	2.03878	0.0414722	0.288455
PF3D7_0111600	28.6302	-0.790315	0.389542	-2.02883	0.0424756	0.289631
PF3D7_0903300	4525.13	0.420901	0.207501	2.02843	0.0425168	0.289631
PF3D7_1207500	160.536	0.272393	0.134201	2.02974	0.0423826	0.289631
PF3D7_1329200	135.286	0.32533	0.160234	2.03034	0.042322	0.289631
PF3D7_1321500	1301.26	0.656282	0.323431	2.02913	0.0424456	0.289631
PF3D7_0511600	26.2558	1.05953	0.522471	2.02792	0.0425686	0.289631
PF3D7_0807400	41.3601	0.593254	0.292272	2.02981	0.0423764	0.289631
PF3D7_1248500	1408.05	-0.228366	0.112444	-2.03092	0.0422627	0.289631
PF3D7_1232100	1149.29	-0.268356	0.132098	-2.03149	0.0422049	0.289631
PF3D7_1415800	70.8075	-0.532869	0.262509	-2.02991	0.0423659	0.289631
PF3D7_0512700	84.4645	-0.612769	0.301438	-2.03282	0.0420709	0.289631
PF3D7_0809800	28.7708	0.659743	0.325633	2.02603	0.0427615	0.289934
PF3D7_0528000	277.199	-0.269449	0.133061	-2.02501	0.0428664	0.289934
PF3D7_1228800	3278.06	0.246852	0.121811	2.02652	0.0427118	0.289934
PF3D7_0603900	18.3365	0.65189	0.321872	2.02531	0.0428354	0.289934
PF3D7_1300200	17.6678	0.874547	0.432374	2.02266	0.0431079	0.290281
PF3D7_1219100	3119.58	0.175906	0.0869233	2.0237	0.0430015	0.290281
PF3D7_0621200	121.261	-0.500265	0.247294	-2.02296	0.0430775	0.290281
PF3D7_1353300	1103.96	0.167939	0.0831068	2.02076	0.0433043	0.291175
PF3D7_1464600	1340.18	-0.346371	0.17149	-2.01977	0.0434069	0.291437
PF3D7_1318600	44.6588	0.423762	0.209973	2.01818	0.0435727	0.292122
PF3D7_1012700	972.715	0.220399	0.109293	2.01658	0.043739	0.292402
PF3D7_0603800	1049.84	0.674988	0.334724	2.01655	0.0437422	0.292402
PF3D7_0615300	214.824	-0.227547	0.112885	-2.01575	0.0438266	0.29254
PF3D7_0608900	232.407	0.391628	0.19448	2.01371	0.0440397	0.293534
PF3D7_0804800	129.497	-0.38507	0.191289	-2.01303	0.0441111	0.293583
PF3D7_1407300	437.604	-0.227205	0.112981	-2.011	0.044325	0.294578
PF3D7_0509100	1216.42	0.1613	0.0803173	2.00828	0.0446137	0.295211
PF3D7_1454700	930.536	-0.172102	0.0856905	-2.00841	0.0445999	0.295211
PF3D7_0704600	2975.04	0.189529	0.0943606	2.00856	0.0445842	0.295211
PF3D7_1026800	2110.46	-0.350258	0.174467	-2.00759	0.0446869	0.295269
PF3D7_1220300	1167.58	0.325149	0.162089	2.00599	0.0448568	0.295539
PF3D7_1218400	709.622	0.218239	0.108781	2.00622	0.0448328	0.295539
PF3D7_1419200	278.291	-0.468784	0.233899	-2.00422	0.0450468	0.296364
PF3D7_1433800	833.083	0.285975	0.142919	2.00097	0.045396	0.298233
PF3D7_0100100	192.101	0.810145	0.405057	2.00008	0.0454919	0.298435
PF3D7_0919000	1251.75	-0.179109	0.0896636	-1.99757	0.0457638	0.298933
PF3D7_0803400	1106.86	0.277015	0.13867	1.99765	0.0457544	0.298933
PF3D7_1209300	575.597	0.37481	0.187523	1.99874	0.0456365	0.298933
PF3D7_0724700	700.835	-0.191796	0.0960581	-1.99667	0.045861	0.299142
PF3D7_0919600	57.6324	-0.501468	0.251492	-1.99398	0.0461548	0.299777
PF3D7_0510000	78.0101	0.402347	0.201774	1.99404	0.0461472	0.299777
PF3D7_0208000	590.265	0.777856	0.389916	1.99493	0.0460503	0.299777
PF3D7_1217400	106.57	0.766037	0.385143	1.98897	0.0467051	0.30075
PF3D7_0602200	87.2535	-0.361401	0.181731	-1.98865	0.0467395	0.30075
PF3D7_0828700	122.215	0.997159	0.500751	1.99133	0.0464451	0.30075
PF3D7_1453100	68.9361	0.512921	0.257907	1.98878	0.0467254	0.30075
PF3D7_0212700	72.6187	-0.362281	0.182158	-1.98882	0.0467207	0.30075
PF3D7_1406100	223.294	0.246285	0.123729	1.99053	0.0465331	0.30075
PF3D7_1428200	405.539	0.420624	0.211536	1.98843	0.0467644	0.30075
PF3D7_1126100	347.875	-0.287693	0.144835	-1.98635	0.0469942	0.301213
PF3D7_1463200	366.188	-0.247051	0.124434	-1.9854	0.0470995	0.301213
PF3D7_1442300	436.319	-0.289205	0.14554	-1.98711	0.0469101	0.301213
PF3D7_1437000	421.011	0.235598	0.118638	1.98586	0.0470489	0.301213
PF3D7_1473500	115.765	-0.344956	0.173899	-1.98365	0.047295	0.302041
PF3D7_0507200	883.797	0.820594	0.416554	1.96996	0.0488432	0.305955
PF3D7_1113700	167.537	-0.33759	0.17079	-1.97664	0.0480818	0.305955
PF3D7_1343100	963.652	0.648262	0.32864	1.97256	0.0485458	0.305955
PF3D7_0604500	4674.74	0.112715	0.0571393	1.97263	0.048538	0.305955
PF3D7_1205000	496.598	0.358903	0.181621	1.97611	0.0481422	0.305955
PF3D7_1351100	144.622	-0.429216	0.217799	-1.9707	0.0487584	0.305955
PF3D7_1014900	1606.23	1.05184	0.532727	1.97444	0.0483321	0.305955
PF3D7_1465900	1273.35	-0.255149	0.129308	-1.97318	0.0484748	0.305955
PF3D7_0307800	294.381	-0.252682	0.128257	-1.97012	0.0488248	0.305955
PF3D7_0925500	48.7662	-0.601705	0.305074	-1.97233	0.0485725	0.305955
PF3D7_1402400	138.787	0.319718	0.161861	1.97527	0.0482381	0.305955
PF3D7_1227000	52.8742	0.644589	0.327042	1.97096	0.0487279	0.305955
PF3D7_1009500	193.269	-0.271732	0.137456	-1.97687	0.0480567	0.305955
PF3D7_0507800	954.29	0.199216	0.101027	1.97191	0.0486196	0.305955
PF3D7_1412100	848.138	0.267024	0.135688	1.96792	0.0490768	0.30603
PF3D7_1345400	1014.46	0.154478	0.0785138	1.96753	0.0491225	0.30603
PF3D7_0525200	970.762	0.251939	0.127953	1.969	0.0489528	0.30603
PF3D7_1324900	5542.94	-0.349373	0.177538	-1.96787	0.0490826	0.30603
PF3D7_0827400	20.0633	0.70484	0.358712	1.96492	0.0494235	0.307487
PF3D7_0830800	48.3931	0.717987	0.366461	1.95925	0.0500838	0.311172
PF3D7_1357500	508.801	0.23051	0.117745	1.9577	0.0502657	0.31136
PF3D7_1253200	20.2599	-0.615489	0.314466	-1.95725	0.050318	0.31136
PF3D7_0809600	635.708	-0.32193	0.164396	-1.95826	0.0501993	0.31136
PF3D7_1403600	67.2737	0.422919	0.216269	1.95552	0.0505218	0.312199
PF3D7_1304400	339.582	0.271065	0.138807	1.95281	0.0508418	0.313331
PF3D7_1307900	282.129	0.823522	0.421633	1.95318	0.0507989	0.313331
PF3D7_1304000	772.39	0.343129	0.175831	1.95147	0.0510007	0.313466
PF3D7_0927900	590.925	0.333514	0.1709	1.95151	0.0509961	0.313466
PF3D7_0927100	56.2244	-0.425257	0.218197	-1.94896	0.0512999	0.314461
PF3D7_1346000	11.9838	0.850571	0.436307	1.94948	0.0512381	0.314461
PF3D7_0512200	113.102	-0.47173	0.242177	-1.94787	0.0514302	0.314838
PF3D7_0820500	412.231	0.25112	0.128967	1.94716	0.0515153	0.314938
PF3D7_1114200	169.956	-0.343137	0.176413	-1.94508	0.0517657	0.316047
PF3D7_1336700	152.662	-0.344781	0.177325	-1.94435	0.0518535	0.316161
PF3D7_0706700	30.1395	0.561425	0.288921	1.94318	0.0519948	0.316601
PF3D7_0106400	66.8435	-0.463737	0.238737	-1.94246	0.0520811	0.316706
PF3D7_1131100	425.194	0.459875	0.236944	1.94086	0.0522748	0.317462
PF3D7_0931500	168.107	0.30835	0.158987	1.93947	0.0524442	0.317488
PF3D7_1334600	231.523	0.448273	0.231174	1.93912	0.0524871	0.317488
PF3D7_1313300	18.7771	-0.670654	0.345849	-1.93915	0.0524826	0.317488
PF3D7_0302100	402.965	-0.271429	0.140081	-1.93765	0.052666	0.31815
PF3D7_1337700	99.186	1.23027	0.635191	1.93685	0.0527636	0.31832
PF3D7_1347500	1883.72	-0.393507	0.203362	-1.93501	0.0529894	0.318842
PF3D7_1135400	358.355	-0.28403	0.146783	-1.93503	0.0529863	0.318842
PF3D7_1237100	300.593	-0.261993	0.135545	-1.93289	0.0532502	0.31999
PF3D7_1117500	197.009	-0.287692	0.149026	-1.93049	0.0535467	0.320876
PF3D7_0921400	39.7355	-0.566385	0.293465	-1.92999	0.0536077	0.320876
PF3D7_0613800	9736.15	0.616981	0.319528	1.93092	0.0534935	0.320876
PF3D7_0629600	34.0939	-0.61429	0.318438	-1.92907	0.0537219	0.321139
PF3D7_1474900	287.759	0.205164	0.106573	1.92509	0.054218	0.323682
PF3D7_1235000	32.9285	0.661203	0.344094	1.92158	0.054659	0.325044
PF3D7_1445000	138.844	0.339412	0.1766	1.92192	0.0546157	0.325044
PF3D7_1440900	44.0344	1.27504	0.66322	1.9225	0.0545424	0.325044
PF3D7_1315300	510.452	0.759605	0.396068	1.91787	0.0551281	0.327408
PF3D7_1107100	482.102	0.524088	0.27378	1.91426	0.0555865	0.328426
PF3D7_0813600	203.735	-0.40576	0.211908	-1.91479	0.0555193	0.328426
PF3D7_1305400	130.37	-0.392725	0.205145	-1.91437	0.0555725	0.328426
PF3D7_1467000	47.6405	-0.412384	0.215376	-1.91472	0.0555282	0.328426
PF3D7_0602000	193.132	-0.402967	0.210703	-1.91249	0.0558138	0.329344
PF3D7_0704300	2408.53	0.386918	0.202691	1.9089	0.0562748	0.331637
PF3D7_0721000	1763.41	0.188264	0.0986583	1.90824	0.0563602	0.331714
PF3D7_1468800	378.154	0.2063	0.108225	1.90622	0.0566213	0.332059
PF3D7_0931300	30.9138	0.588643	0.308722	1.90671	0.056558	0.332059
PF3D7_0809900	930.418	0.19437	0.101972	1.90611	0.0566364	0.332059
PF3D7_0626000	258.152	-0.213325	0.11202	-1.90436	0.0568634	0.332964
PF3D7_0719900	2483.8	0.137121	0.0720596	1.90288	0.0570565	0.333242
PF3D7_1304600	147.028	-0.386299	0.202998	-1.90296	0.0570451	0.333242
PF3D7_1247300	168.13	-0.372594	0.196025	-1.90074	0.0573356	0.334058
PF3D7_1031700	198.314	0.37417	0.196859	1.90069	0.0573421	0.334058
PF3D7_1322200	3207.78	0.270474	0.142415	1.89919	0.0575394	0.334781
PF3D7_1317200	549.709	-0.219405	0.115578	-1.89833	0.057652	0.334794
PF3D7_0812100	1295.77	0.132976	0.0700586	1.89806	0.0576879	0.334794
PF3D7_1019400	422.854	-0.253411	0.133595	-1.89686	0.057846	0.335174
PF3D7_0808100	580.131	0.180989	0.0954641	1.89588	0.057976	0.335174
PF3D7_0804700	73.4843	0.449587	0.237325	1.8944	0.0581724	0.335174
PF3D7_1360300	24.1848	-0.566313	0.298666	-1.89614	0.0579417	0.335174
PF3D7_1033100	6181.55	-0.253899	0.13403	-1.89435	0.0581788	0.335174
PF3D7_0204100	1772.34	0.683787	0.360981	1.89425	0.0581924	0.335174
PF3D7_1436000	488.176	-0.468655	0.247524	-1.89337	0.058308	0.335418
PF3D7_0703600	343.089	0.713628	0.377323	1.89129	0.0585853	0.335747
PF3D7_0931000	171.327	-0.287948	0.152236	-1.89146	0.0585634	0.335747
PF3D7_1008100	3871.35	0.246059	0.130081	1.89159	0.0585459	0.335747
PF3D7_0621800	439.864	-0.395743	0.209501	-1.88898	0.0588945	0.33631
PF3D7_1460400	92.567	-0.426251	0.22566	-1.88891	0.0589039	0.33631
PF3D7_0103700	55.4579	-0.385901	0.204207	-1.88975	0.0587908	0.33631
PF3D7_0915100	284.42	-0.265245	0.140588	-1.88668	0.0592033	0.337599
PF3D7_1434500	996.565	-0.338055	0.179371	-1.88467	0.059475	0.337904
PF3D7_1111400	187.402	-0.236047	0.125248	-1.88464	0.0594782	0.337904
PF3D7_0720600	174.839	-0.317833	0.168575	-1.88541	0.059374	0.337904
PF3D7_1338000	497.194	0.20004	0.106237	1.88296	0.0597064	0.33878
PF3D7_0216000	119.132	0.454603	0.241655	1.8812	0.0599441	0.339708
PF3D7_0415900	931.954	-0.252308	0.134236	-1.87958	0.0601648	0.339723
PF3D7_0828500	242.417	0.24291	0.129198	1.88014	0.0600894	0.339723
PF3D7_1235200	597.237	1.01736	0.541279	1.87955	0.0601694	0.339723
PF3D7_1004500	169.458	0.370148	0.197008	1.87884	0.060266	0.33985
PF3D7_0305600	888.281	0.289081	0.153995	1.87721	0.0604897	0.339855
PF3D7_1108400	1035.66	-0.208068	0.110819	-1.87755	0.0604422	0.339855
PF3D7_1473300	70.7827	0.327895	0.174642	1.87752	0.0604463	0.339855
PF3D7_1125000	314.121	0.206681	0.110295	1.8739	0.0609447	0.339887
PF3D7_0717500	685.502	0.661213	0.35308	1.8727	0.0611099	0.339887
PF3D7_1252300	211.907	-0.289636	0.154732	-1.87186	0.0612265	0.339887
PF3D7_1025900	1416.15	0.789237	0.421235	1.87363	0.0609818	0.339887
PF3D7_1316700	14.0563	0.837687	0.446813	1.8748	0.0608196	0.339887
PF3D7_1243000	175.65	0.304209	0.162374	1.87351	0.0609978	0.339887
PF3D7_1332800	128.45	-0.415951	0.222223	-1.87178	0.0612375	0.339887
PF3D7_1121900	234.863	0.267984	0.142959	1.87455	0.0608549	0.339887
PF3D7_0935500	211.016	0.321564	0.171794	1.8718	0.0612341	0.339887
PF3D7_1364900	36.0039	-0.649687	0.346439	-1.87533	0.0607474	0.339887
PF3D7_1355700	1019.97	0.494831	0.264534	1.87057	0.0614041	0.340399
PF3D7_1224700	494.495	0.274173	0.146915	1.8662	0.0620135	0.340826
PF3D7_0810700	16.3562	-0.710988	0.381725	-1.86257	0.0625232	0.340826
PF3D7_1018200	2244.56	1.07257	0.57513	1.86492	0.0621932	0.340826
PF3D7_1450500	338.957	0.436885	0.234386	1.86396	0.0623276	0.340826
PF3D7_0410800	1857.74	0.459433	0.2461	1.86685	0.0619219	0.340826
PF3D7_1341200	1347.42	-0.279462	0.149686	-1.86699	0.0619026	0.340826
PF3D7_1209000	154.126	-0.280574	0.150613	-1.86288	0.0624785	0.340826
PF3D7_1325100	862.321	-0.292898	0.157255	-1.86257	0.062523	0.340826
PF3D7_0208400	565.722	0.302808	0.162534	1.86305	0.0624554	0.340826
PF3D7_0512100	41.6194	-0.502549	0.268869	-1.86912	0.0616055	0.340826
PF3D7_1448200	14.7826	0.85701	0.459346	1.86572	0.0620811	0.340826
PF3D7_1232900	56.7804	-0.611161	0.327862	-1.86408	0.0623103	0.340826
PF3D7_1440600	18.0913	0.618465	0.331339	1.86657	0.0619622	0.340826
PF3D7_1325400	1994.98	0.547631	0.29338	1.86663	0.0619537	0.340826
PF3D7_0409900	50.3953	0.992262	0.533224	1.86087	0.0627619	0.34172
PF3D7_0531100	456.207	0.64516	0.347069	1.85888	0.0630435	0.342846
PF3D7_1208800	567.043	0.239682	0.129085	1.85678	0.0633431	0.343252
PF3D7_0805100	34.791	0.907176	0.488339	1.85768	0.0632148	0.343252
PF3D7_0411400	77.0955	-0.481673	0.259389	-1.85695	0.0633186	0.343252
PF3D7_0702400	207.388	-0.301377	0.162373	-1.85607	0.063443	0.343387
PF3D7_0322900	2315.03	-0.281993	0.152233	-1.85238	0.0639718	0.345432
PF3D7_0419200	126.794	0.391926	0.211532	1.85279	0.0639118	0.345432
PF3D7_1026200	69.7837	-0.451817	0.243993	-1.85176	0.0640603	0.345503
PF3D7_1440200	427.998	-0.332866	0.180007	-1.84918	0.0644314	0.345913
PF3D7_0312000	63.274	-0.457646	0.247435	-1.84956	0.0643763	0.345913
PF3D7_1317700	41.6878	-0.436904	0.236197	-1.84974	0.0643509	0.345913
PF3D7_1033900	612.176	0.479899	0.259526	1.84913	0.0644384	0.345913
PF3D7_0916200	300.648	-0.387689	0.209796	-1.84794	0.0646117	0.346032
PF3D7_1238600	486.999	0.612804	0.331523	1.84845	0.064537	0.346032
PF3D7_0319700	232.503	-0.517344	0.280143	-1.84672	0.0647884	0.346168
PF3D7_1134800	424.68	0.220106	0.119182	1.8468	0.0647758	0.346168
PF3D7_1219300	37.3383	-0.438313	0.237715	-1.84386	0.0652034	0.347753
PF3D7_0319400	933.522	0.299384	0.162388	1.84363	0.0652369	0.347753
PF3D7_1451200	2638.73	0.118173	0.0641783	1.84132	0.0655752	0.348514
PF3D7_1433300	414.132	0.440781	0.239368	1.84144	0.0655571	0.348514
PF3D7_1128100	457.724	-0.224931	0.122173	-1.84109	0.0656081	0.348514
PF3D7_0508900	1997.88	0.772699	0.420321	1.83836	0.0660101	0.348859
PF3D7_1347200	1920.75	-0.385606	0.209653	-1.83925	0.0658778	0.348859
PF3D7_0106000	861.077	0.522654	0.284288	1.83847	0.0659932	0.348859
PF3D7_1415400	526.36	-0.185803	0.101087	-1.83806	0.066054	0.348859
PF3D7_1123600	136.169	-0.283576	0.154237	-1.83857	0.0659786	0.348859
PF3D7_1308800	525.86	0.149551	0.0814616	1.83584	0.066381	0.350183
PF3D7_1402500	578.726	-0.2488	0.135656	-1.83405	0.0666468	0.35118
PF3D7_0415700	131.298	-0.295069	0.161044	-1.83222	0.0669182	0.351569
PF3D7_1426100	324.882	-0.388663	0.212057	-1.83282	0.0668289	0.351569
PF3D7_0514000	57.9664	0.406912	0.222113	1.832	0.0669509	0.351569
PF3D7_1126200	836.062	-0.214052	0.117718	-1.81835	0.0690108	0.351774
PF3D7_1121600	2321.59	-0.362723	0.198243	-1.82969	0.0672961	0.351774
PF3D7_1309300	367.112	0.199182	0.109521	1.81866	0.0689634	0.351774
PF3D7_0616400	194.646	-0.253583	0.139484	-1.818	0.0690641	0.351774
PF3D7_1430400	147.044	-0.413567	0.226379	-1.82688	0.0677177	0.351774
PF3D7_0936600	42.0972	-0.755698	0.413749	-1.82646	0.0677807	0.351774
PF3D7_1422100	296.528	0.210515	0.115757	1.81859	0.0689747	0.351774
PF3D7_0809700	31.6416	0.530217	0.291363	1.81978	0.0687925	0.351774
PF3D7_1422800	159.646	-0.292641	0.160373	-1.82475	0.0680392	0.351774
PF3D7_1124200	214.047	0.50082	0.274903	1.82181	0.0684842	0.351774
PF3D7_1242700	1242.98	-0.212365	0.116736	-1.8192	0.0688812	0.351774
PF3D7_1007400	82.8193	0.61104	0.335782	1.81975	0.0687972	0.351774
PF3D7_0307500	295.126	0.216451	0.118506	1.82649	0.0677763	0.351774
PF3D7_1416100	795.834	0.35701	0.196322	1.81849	0.0689891	0.351774
PF3D7_1313600	386.923	1.1734	0.642363	1.8267	0.0677455	0.351774
PF3D7_1123300	366.972	0.313403	0.172263	1.81933	0.0688605	0.351774
PF3D7_1312200	43.7697	0.418086	0.229766	1.81962	0.068817	0.351774
PF3D7_1129300	303.463	1.11474	0.613029	1.81841	0.069002	0.351774
PF3D7_1334500	314.174	-0.457782	0.251263	-1.82193	0.0684659	0.351774
PF3D7_1142000	37.4858	-0.510584	0.280378	-1.82106	0.0685981	0.351774
PF3D7_1010700	328.926	-0.349126	0.19173	-1.82092	0.0686187	0.351774
PF3D7_0413500	636.782	0.35267	0.19394	1.81844	0.0689962	0.351774
PF3D7_0705500	4941.58	0.442088	0.241729	1.82886	0.0674201	0.351774
PF3D7_1223700	339.085	-0.249619	0.136565	-1.82784	0.0675736	0.351774
PF3D7_0930400	255.954	0.357045	0.196212	1.81969	0.068806	0.351774
PF3D7_0919500	30.3301	0.574683	0.315586	1.821	0.0686062	0.351774
PF3D7_1322600	101.324	0.765459	0.419588	1.82431	0.0681047	0.351774
PF3D7_0928600	23.6212	-0.701493	0.386025	-1.81722	0.069183	0.351988
PF3D7_1445600	430.954	0.292296	0.160933	1.81626	0.0693298	0.352343
PF3D7_1234100	1262.17	0.161126	0.0887795	1.8149	0.0695386	0.353012
PF3D7_1459700	108.304	-0.525721	0.290077	-1.81235	0.0699323	0.353073
PF3D7_1335700	727.927	0.180795	0.0997505	1.81247	0.0699136	0.353073
PF3D7_0723800	2279.43	0.428263	0.236436	1.81133	0.0700902	0.353073
PF3D7_0522800	36.2902	-0.519348	0.286295	-1.81403	0.0696729	0.353073
PF3D7_0204700	922.524	-0.245218	0.135203	-1.8137	0.0697247	0.353073
PF3D7_0811200	337.855	-0.26813	0.147987	-1.81185	0.0700096	0.353073
PF3D7_0926400	701.586	-0.191163	0.105522	-1.81159	0.070049	0.353073
PF3D7_1450000	300.875	-0.239798	0.132543	-1.80921	0.0704191	0.353951
PF3D7_1474200	39.4186	-0.426225	0.235562	-1.8094	0.0703891	0.353951
PF3D7_0819100	49.5832	-0.545331	0.30158	-1.80825	0.0705679	0.35431
PF3D7_0723500	16.01	-0.688487	0.38156	-1.8044	0.0711682	0.356542
PF3D7_0728000	622.63	-0.200898	0.111331	-1.8045	0.071153	0.356542
PF3D7_1120200	262.306	0.375896	0.208504	1.80282	0.0714165	0.357005
PF3D7_1443700	225.015	0.282736	0.156818	1.80295	0.0713956	0.357005
PF3D7_1469700	61.2251	-0.403332	0.224243	-1.79864	0.0720761	0.35892
PF3D7_1477300	10.5978	-0.845936	0.470485	-1.79801	0.0721758	0.35892
PF3D7_0615400	2733.26	0.168209	0.0935158	1.79873	0.0720618	0.35892
PF3D7_0508000	752.165	0.704774	0.391996	1.79791	0.0721915	0.35892
PF3D7_0418700	125.796	-0.354369	0.19696	-1.79919	0.0719885	0.35892
PF3D7_0603700	85.0948	-0.508957	0.283401	-1.79589	0.0725124	0.360124
PF3D7_1360100	107.758	0.301004	0.167764	1.79421	0.072779	0.360396
PF3D7_1445700	406.344	-0.331774	0.184879	-1.79454	0.0727263	0.360396
PF3D7_0605500	179.524	0.253184	0.141123	1.79406	0.0728032	0.360396
PF3D7_1417800	1943.44	0.173153	0.0966494	1.79156	0.0732037	0.361987
PF3D7_1038100	89.542	-0.366531	0.204668	-1.79086	0.0733162	0.362152
PF3D7_0718500	318.031	-0.204163	0.114064	-1.7899	0.07347	0.362521
PF3D7_0609100	196.215	-0.330817	0.185158	-1.78668	0.0739895	0.363929
PF3D7_1249100	214.642	-0.434807	0.243306	-1.78708	0.0739239	0.363929
PF3D7_0719800	147.92	0.246874	0.138177	1.78665	0.073994	0.363929
PF3D7_0306200	119.242	-0.41903	0.23473	-1.78516	0.074236	0.364045
PF3D7_1110100	677.701	0.522987	0.292984	1.78503	0.0742559	0.364045
PF3D7_0729900	477.958	0.265556	0.148723	1.78557	0.0741683	0.364045
PF3D7_1008000	2394.54	0.207853	0.116608	1.78249	0.0746702	0.365684
PF3D7_0921000	144.835	-0.293527	0.164759	-1.78155	0.0748221	0.366037
PF3D7_0705900	280.401	-0.244749	0.137513	-1.77982	0.0751055	0.36643
PF3D7_1235700	450.846	-0.274471	0.154317	-1.77862	0.0753026	0.36643
PF3D7_1433000	64.1572	-0.423861	0.238273	-1.77889	0.0752585	0.36643
PF3D7_0416100	692.089	0.210611	0.118308	1.78019	0.0750444	0.36643
PF3D7_0608500	861.259	-0.179827	0.101055	-1.77949	0.0751593	0.36643
PF3D7_0514300	315.088	-0.199771	0.11248	-1.77605	0.0757244	0.366535
PF3D7_1245400	118.414	-0.416185	0.234292	-1.77635	0.0756753	0.366535
PF3D7_1250400	41.9809	0.593115	0.333616	1.77784	0.0754306	0.366535
PF3D7_0513100	359.232	0.329637	0.18552	1.77683	0.0755969	0.366535
PF3D7_0610600	287.859	0.320923	0.180686	1.77614	0.0757096	0.366535
PF3D7_1251500	59.9538	-0.378597	0.213455	-1.77366	0.0761197	0.36712
PF3D7_0912500	434.735	-0.164365	0.0926441	-1.77416	0.0760374	0.36712
PF3D7_1236000	232.793	0.236847	0.133521	1.77386	0.0760871	0.36712
PF3D7_1202900	1822.88	0.268226	0.151251	1.77338	0.0761659	0.36712
PF3D7_1438100	616.56	0.278835	0.157411	1.77138	0.0764975	0.367943
PF3D7_0827200	13.1529	0.846193	0.477658	1.77155	0.0764698	0.367943
PF3D7_0306400	757.406	0.268951	0.15191	1.77046	0.0766505	0.368292
PF3D7_0609700	393.621	0.778085	0.439688	1.76963	0.0767886	0.368516
PF3D7_1474600	455.159	-0.202154	0.114262	-1.76922	0.076858	0.368516
PF3D7_1356200	35.9472	0.452182	0.255678	1.76856	0.0769671	0.368653
PF3D7_1118400	249.516	0.63729	0.360558	1.76751	0.0771429	0.369109
PF3D7_1247400	404.363	-0.207497	0.117492	-1.76605	0.0773876	0.369893
PF3D7_1434900	21.6268	0.639753	0.36248	1.76493	0.0775753	0.370404
PF3D7_0619200	417.465	0.174377	0.0989025	1.76312	0.0778797	0.37147
PF3D7_0800100	219.477	0.780307	0.442828	1.7621	0.0780521	0.371518
PF3D7_1413900	368.481	-0.207035	0.117464	-1.76254	0.0779775	0.371518
PF3D7_1365800	291.835	0.368292	0.209129	1.76107	0.0782257	0.371572
PF3D7_1212600	59.88	-0.389193	0.220972	-1.76128	0.0781917	0.371572
PF3D7_0310100	15.4448	0.629938	0.357996	1.75962	0.0784716	0.371992
PF3D7_1304700	48.8015	-0.392027	0.222794	-1.75959	0.0784766	0.371992
PF3D7_0813100	364.137	0.981037	0.557965	1.75824	0.0787062	0.372351
PF3D7_0704100	2290.62	0.705674	0.401363	1.75819	0.0787149	0.372351
PF3D7_1340100	69.664	-0.339806	0.193355	-1.75742	0.0788462	0.372587
PF3D7_0518000	129.566	0.312905	0.178177	1.75615	0.0790629	0.372842
PF3D7_1112300	85.4256	-0.372692	0.212203	-1.7563	0.0790376	0.372842
PF3D7_0906600	955.761	-0.165279	0.0941987	-1.75458	0.0793313	0.373585
PF3D7_0103100	278.374	0.27996	0.159593	1.75421	0.079395	0.373585
PF3D7_0627800	1117.51	0.119017	0.0678622	1.7538	0.0794654	0.373585
PF3D7_0921800	70.234	-0.433531	0.247485	-1.75175	0.0798173	0.374855
PF3D7_1227900	49.095	-0.376667	0.215207	-1.75026	0.080074	0.375675
PF3D7_0623300	198.03	-0.242849	0.138794	-1.7497	0.0801698	0.37574
PF3D7_1029600	1651.31	-0.340377	0.194596	-1.74915	0.0802653	0.375803
PF3D7_0710900	146.581	-0.235933	0.134927	-1.74859	0.0803612	0.375867
PF3D7_0323800	448.72	0.212727	0.121976	1.74401	0.0811577	0.379205
PF3D7_1366800	191.202	-0.378855	0.217305	-1.74343	0.0812592	0.379292
PF3D7_0918100	179.194	0.476667	0.273737	1.74133	0.0816252	0.379839
PF3D7_0922200	7630.44	-0.13499	0.0774935	-1.74195	0.0815168	0.379839
PF3D7_1340600	474.467	-0.266718	0.153146	-1.74159	0.0815796	0.379839
PF3D7_0419100	36.8942	-0.491303	0.283204	-1.73481	0.0827751	0.382084
PF3D7_0422300	162.843	0.423646	0.244067	1.73578	0.0826033	0.382084
PF3D7_0506800	530.797	0.204358	0.117777	1.73512	0.08272	0.382084
PF3D7_0404400	69.9248	0.473212	0.272614	1.73583	0.0825931	0.382084
PF3D7_0728600	935.349	0.183092	0.105515	1.73521	0.082703	0.382084
PF3D7_1250500	183.293	-0.245095	0.141172	-1.73615	0.0825375	0.382084
PF3D7_0309300	311.227	0.186693	0.107589	1.73525	0.0826973	0.382084
PF3D7_1008200	108.98	0.408629	0.235154	1.73771	0.0822627	0.382084
PF3D7_0621100	799.218	0.842178	0.486719	1.73032	0.0835738	0.382521
PF3D7_0617900	4890.83	0.249827	0.144563	1.72816	0.0839595	0.382521
PF3D7_0526200	456.77	0.229406	0.132633	1.72963	0.0836956	0.382521
PF3D7_1147200	39.8337	1.07089	0.617736	1.73358	0.0829931	0.382521
PF3D7_1133300	259.1	0.651154	0.376961	1.72738	0.0840998	0.382521
PF3D7_1008800	315.706	-0.281189	0.162303	-1.7325	0.083185	0.382521
PF3D7_0625400	81.1897	-0.56731	0.328479	-1.72708	0.0841527	0.382521
PF3D7_0530900	864.207	0.857502	0.496096	1.7285	0.0838985	0.382521
PF3D7_1136300	1036.3	0.186481	0.107883	1.72854	0.083891	0.382521
PF3D7_1113000	689.652	0.948295	0.549316	1.72632	0.0842898	0.382521
PF3D7_1122300	61.7972	0.625381	0.36225	1.72638	0.0842797	0.382521
PF3D7_0807700	93.2821	0.73392	0.42439	1.72935	0.0837463	0.382521
PF3D7_0416500	248.137	0.466874	0.270048	1.72886	0.0838349	0.382521
PF3D7_1008400	1306.74	0.25015	0.144566	1.73035	0.0835675	0.382521
PF3D7_0916300	77.646	0.599608	0.346195	1.73199	0.0832747	0.382521
PF3D7_0406600	19.06	-0.556722	0.322102	-1.7284	0.0839157	0.382521
PF3D7_0910200	1406.04	0.276551	0.159814	1.73046	0.083549	0.382521
PF3D7_0820000	1068.33	-0.168029	0.0974084	-1.725	0.0845279	0.383221
PF3D7_0112800	14.4581	0.667919	0.38734	1.72437	0.0846404	0.383352
PF3D7_1471400	410.402	0.378013	0.219356	1.72329	0.0848363	0.383859
PF3D7_0204900	138.767	-0.278489	0.16174	-1.72184	0.0850994	0.384669
PF3D7_1411400	611.28	-0.250387	0.145492	-1.72097	0.0852555	0.384995
PF3D7_0216900	50.7624	0.488444	0.284154	1.71894	0.0856245	0.38628
PF3D7_1228600	8893.49	0.848606	0.494177	1.71721	0.0859407	0.387325
PF3D7_0319800	17.4704	0.70748	0.412407	1.71549	0.0862559	0.387601
PF3D7_1314900	217.415	-0.262742	0.153126	-1.71586	0.0861873	0.387601
PF3D7_1447800	233.06	0.273454	0.159372	1.71582	0.0861945	0.387601
PF3D7_0924100	147.833	0.259398	0.151355	1.71383	0.0865591	0.387865
PF3D7_0302600	320.419	-0.232974	0.135945	-1.71374	0.0865763	0.387865
PF3D7_0317500	925.269	0.176782	0.103115	1.71442	0.0864513	0.387865
PF3D7_1248900	1179.55	0.233447	0.136254	1.71332	0.0866535	0.387865
PF3D7_0303200	1822.63	0.368793	0.215444	1.71178	0.0869369	0.388754
PF3D7_0913100	48.9523	-0.514092	0.300831	-1.70891	0.087468	0.389228
PF3D7_0524400	281.05	-0.22195	0.12987	-1.70901	0.0874484	0.389228
PF3D7_0107100	41.5226	-0.650872	0.380827	-1.7091	0.0874323	0.389228
PF3D7_0829300	209.639	-0.216192	0.126399	-1.7104	0.0871923	0.389228
PF3D7_0304200	419.337	0.251065	0.14689	1.70921	0.0874124	0.389228
PF3D7_1362800	279.801	0.595348	0.348595	1.70785	0.0876644	0.389724
PF3D7_1233700	70.5115	0.337809	0.198054	1.70564	0.0880754	0.391171
PF3D7_1415600	435.021	0.186826	0.109818	1.70123	0.0889	0.392928
PF3D7_1416900	56.0623	-0.387812	0.227919	-1.70153	0.0888435	0.392928
PF3D7_0935900	59.1415	1.08429	0.636845	1.70259	0.0886443	0.392928
PF3D7_1012600	246.832	-0.419628	0.246545	-1.70204	0.0887483	0.392928
PF3D7_1359000	322.202	-0.278309	0.16348	-1.7024	0.0886802	0.392928
PF3D7_1440700	366.398	0.225762	0.132763	1.70049	0.0890392	0.393163
PF3D7_1140800	229.67	0.348918	0.205271	1.69979	0.0891708	0.393365
PF3D7_0725100	602.347	0.142881	0.0841531	1.69787	0.089533	0.394583
PF3D7_0320300	921.215	-0.320347	0.188788	-1.69687	0.0897221	0.395036
PF3D7_1117800	352.933	0.251668	0.148447	1.69534	0.0900104	0.395925
PF3D7_0801900	350.054	0.472649	0.27895	1.69439	0.0901917	0.396341
PF3D7_1109900	684.005	-0.291976	0.172572	-1.69191	0.0906633	0.398032
PF3D7_MIT02100	5172.95	0.159588	0.0944427	1.68978	0.0910693	0.398642
PF3D7_1221000	2008.19	0.419664	0.248463	1.68904	0.0912114	0.398642
PF3D7_1114900	492.98	0.753731	0.446283	1.68891	0.0912375	0.398642
PF3D7_0103500	121.736	-0.34555	0.204531	-1.68947	0.0911286	0.398642
PF3D7_0710500	91.3335	-0.359307	0.212667	-1.68953	0.0911176	0.398642
PF3D7_1471600	20.5167	0.702877	0.416394	1.68801	0.0914093	0.398667
PF3D7_1110500	737.604	0.145365	0.0861509	1.68733	0.0915406	0.398667
PF3D7_0934200	24.293	-0.530485	0.314313	-1.68776	0.0914577	0.398667
PF3D7_1449900	135.458	-0.310379	0.183976	-1.68706	0.0915916	0.398667
PF3D7_0914000	132.608	-0.57946	0.343612	-1.68638	0.0917231	0.398861
PF3D7_1201700	21.8482	-0.551873	0.327419	-1.68552	0.0918875	0.399196
PF3D7_1427000	224.398	-0.224822	0.133471	-1.68442	0.0921008	0.399744
PF3D7_1001800	142.177	0.488862	0.290305	1.68396	0.0921891	0.399748
PF3D7_0324900	188.039	0.597018	0.354666	1.68333	0.0923117	0.39984
PF3D7_1118700	360.066	1.082	0.642922	1.68295	0.092385	0.39984
PF3D7_1441000	33.7926	0.426687	0.254114	1.67911	0.09313	0.401967
PF3D7_1211600	758.878	-0.161257	0.096058	-1.67874	0.093202	0.401967
PF3D7_0219400	384.696	0.253436	0.15105	1.67782	0.0933821	0.401967
PF3D7_0213200	47.3085	-0.360573	0.214919	-1.67771	0.0934032	0.401967
PF3D7_1112100	1268.75	0.363998	0.216866	1.67845	0.0932589	0.401967
PF3D7_1230000	419.961	-0.156085	0.0929653	-1.67896	0.0931591	0.401967
PF3D7_1446700	348.99	0.231804	0.138207	1.67723	0.093498	0.401997
PF3D7_1351400	656.797	-0.243661	0.145648	-1.67295	0.094338	0.40268
PF3D7_1122700	182.717	0.463187	0.276888	1.67283	0.0943603	0.40268
PF3D7_0906400	11.0673	0.743674	0.444297	1.67382	0.0941653	0.40268
PF3D7_0408100	160.464	0.337186	0.201526	1.67317	0.0942943	0.40268
PF3D7_0314800	116.754	0.727453	0.434324	1.67491	0.0939524	0.40268
PF3D7_0929900	55.1207	-0.395428	0.236044	-1.67523	0.0938899	0.40268
PF3D7_1229600	566.219	0.17538	0.104836	1.67289	0.0943482	0.40268
PF3D7_0407700	664.512	0.697371	0.416722	1.67347	0.0942354	0.40268
PF3D7_1475300	99.7139	-0.434719	0.259949	-1.67233	0.0944599	0.40273
PF3D7_1431300	217.156	0.40606	0.243056	1.67064	0.0947925	0.403147
PF3D7_1303800	3853.85	-0.151995	0.0909463	-1.67126	0.0946694	0.403147
PF3D7_1030800	62.6369	0.79198	0.4741	1.67049	0.0948218	0.403147
PF3D7_1364000	452.466	0.435808	0.260992	1.66982	0.0949556	0.403341
PF3D7_1212000	252.859	-0.256126	0.153613	-1.66734	0.0954465	0.405051
PF3D7_1317800	1475.19	-0.209528	0.125702	-1.66687	0.0955411	0.405077
PF3D7_0306700	93.5378	-0.370925	0.222681	-1.66572	0.0957689	0.405292
PF3D7_1110700	377.847	0.43825	0.263072	1.66589	0.0957344	0.405292
PF3D7_1311000	13.8727	-0.693881	0.41688	-1.66446	0.0960199	0.405979
PF3D7_0416900	417.149	-0.272686	0.163954	-1.66319	0.0962745	0.40668
PF3D7_0933400	29.948	-0.498677	0.299954	-1.66251	0.09641	0.406877
PF3D7_1241500	108.374	-0.334748	0.201557	-1.66082	0.0967504	0.407937
PF3D7_1033400	583.959	-0.40666	0.245064	-1.6594	0.0970349	0.408385
PF3D7_1350100	745.506	-0.279789	0.168594	-1.65954	0.0970063	0.408385
PF3D7_1013600	1151.95	0.196502	0.118599	1.65687	0.0975459	0.409407
PF3D7_1244500	18.1565	0.680191	0.410464	1.65713	0.0974939	0.409407
PF3D7_0212600	94.8534	-1.08217	0.652923	-1.65743	0.0974326	0.409407
PF3D7_1361100	2408.71	0.340412	0.20559	1.65578	0.0977665	0.409957
PF3D7_1236900	225.244	0.755135	0.456796	1.65311	0.0983079	0.41185
PF3D7_1406900	52.6173	-0.319731	0.193512	-1.65225	0.0984828	0.412205
PF3D7_0627600	16.6675	0.690614	0.41817	1.65151	0.0986338	0.412461
PF3D7_0311300	1328.03	0.252603	0.153046	1.65051	0.0988393	0.412943
PF3D7_0106500	356.92	0.204668	0.124107	1.64913	0.0991214	0.413197
PF3D7_1343200	384.712	0.370753	0.224851	1.64889	0.0991709	0.413197
PF3D7_0820300	328.017	0.382485	0.231854	1.64968	0.0990087	0.413197
PF3D7_0415400	215.235	0.232803	0.141325	1.64729	0.0994981	0.413807
PF3D7_1328000	946.008	0.128536	0.0780165	1.64754	0.0994465	0.413807
PF3D7_1332900	1314.22	-0.293616	0.178442	-1.64544	0.0998786	0.414825
PF3D7_1202600	1346.68	0.294218	0.178832	1.64522	0.0999241	0.414825
PF3D7_0517000	689.155	-0.220331	0.13401	-1.64414	0.100148	0.414946
PF3D7_1222900	50.4614	-0.341241	0.207508	-1.64447	0.10008	0.414946
PF3D7_1019000	3128.51	0.148536	0.0903633	1.64376	0.100225	0.414946
PF3D7_0802100	3198.29	0.529915	0.322664	1.64231	0.100525	0.415811
PF3D7_1223400	2079.8	0.120595	0.0736023	1.63847	0.101324	0.417233
PF3D7_1455400	185.838	-0.258237	0.157451	-1.6401	0.100984	0.417233
PF3D7_0617400	68.4809	0.617613	0.376764	1.63926	0.101159	0.417233
PF3D7_1030000	58.4507	0.350776	0.214006	1.6391	0.101193	0.417233
PF3D7_1425900	83.6893	-0.401062	0.244749	-1.63866	0.101283	0.417233
PF3D7_1029800	255.125	0.182184	0.111224	1.638	0.101422	0.41726
PF3D7_1419700	439.371	-0.258277	0.157756	-1.6372	0.101589	0.417567
PF3D7_1321300	472.759	-0.20724	0.126616	-1.63677	0.101679	0.417567
PF3D7_0827900	6323.37	0.102815	0.0628543	1.63577	0.101887	0.417673
PF3D7_1428400	46.3524	0.554484	0.338923	1.63602	0.101836	0.417673
PF3D7_0405200	418.075	0.375841	0.229901	1.63479	0.102092	0.417766
PF3D7_1424400	2066.19	-0.23144	0.141555	-1.63498	0.102053	0.417766
PF3D7_0105100	52.0348	-0.358281	0.219325	-1.63356	0.10235	0.418449
PF3D7_1114700	1127.53	0.153042	0.0937375	1.63267	0.102539	0.418848
PF3D7_1439900	912.583	-0.316974	0.194233	-1.63192	0.102695	0.419111
PF3D7_0629100	378.329	-0.255197	0.156436	-1.63131	0.102824	0.419262
PF3D7_1469400	112.573	-0.255749	0.15683	-1.63074	0.102945	0.419381
PF3D7_1231400	231.209	-0.473344	0.291538	-1.62361	0.104459	0.421989
PF3D7_1322500	603.352	0.383832	0.2362	1.62503	0.104157	0.421989
PF3D7_0316500	276.415	0.260563	0.160493	1.62352	0.104478	0.421989
PF3D7_1403700	29.3097	-0.536606	0.330547	-1.62339	0.104507	0.421989
PF3D7_1213600	172.217	-0.219896	0.135376	-1.62433	0.104305	0.421989
PF3D7_1251300	225.881	-0.233866	0.143766	-1.62671	0.103799	0.421989
PF3D7_1130900	57.7275	-0.400306	0.246261	-1.62553	0.104049	0.421989
PF3D7_1439400	506.263	0.210832	0.129665	1.62598	0.103954	0.421989
PF3D7_1224100	535.73	0.528948	0.325786	1.62361	0.10446	0.421989
PF3D7_0703200	1187.14	0.163039	0.10025	1.62632	0.103882	0.421989
PF3D7_1319700	78.1685	0.311807	0.192165	1.6226	0.104675	0.422159
PF3D7_1347300	60.9595	-0.353951	0.218175	-1.62233	0.104733	0.422159
PF3D7_0526900	447.393	-0.223618	0.137983	-1.62062	0.1051	0.423266
PF3D7_0505100	1588.94	0.170821	0.105518	1.61888	0.105474	0.424026
PF3D7_0103800	99.7929	0.534823	0.330311	1.61915	0.105415	0.424026
PF3D7_0807600	1510.86	0.158058	0.097676	1.61819	0.105622	0.42425
PF3D7_0408300	136.371	-0.259597	0.160626	-1.61615	0.106061	0.425418
PF3D7_0112000	113.46	-0.326662	0.202145	-1.61598	0.106099	0.425418
PF3D7_1003700	156.588	0.235681	0.145915	1.61519	0.10627	0.425695
PF3D7_1407100	179.269	-0.363181	0.224908	-1.6148	0.106354	0.425695
PF3D7_1214300	191.644	-0.235473	0.145941	-1.61348	0.106639	0.426465
PF3D7_1209900	293.111	0.183423	0.113907	1.61028	0.107336	0.427434
PF3D7_1427200	47.8228	0.505447	0.313898	1.61023	0.107349	0.427434
PF3D7_0612800	124.109	-0.222293	0.138031	-1.61046	0.107298	0.427434
PF3D7_1027400	150.319	-0.35089	0.217846	-1.61072	0.10724	0.427434
PF3D7_0522600	498.456	0.709367	0.440532	1.61025	0.107343	0.427434
PF3D7_0406500	611.289	0.175332	0.109007	1.60845	0.107738	0.42861
PF3D7_0619800	414.019	-0.183864	0.114362	-1.60773	0.107893	0.428858
PF3D7_0825600	17.7279	-0.610841	0.380192	-1.60667	0.108128	0.429044
PF3D7_1334100	525.548	0.208253	0.129594	1.60697	0.108062	0.429044
PF3D7_1312700	195.981	-0.371499	0.231677	-1.60352	0.10882	0.431416
PF3D7_0913700	771.869	-0.194166	0.1212	-1.60203	0.109148	0.431969
PF3D7_0819300	44.8219	-0.372007	0.232167	-1.60232	0.109084	0.431969
PF3D7_1361200	664.607	0.178203	0.111278	1.60142	0.109285	0.432137
PF3D7_1247800	49.8751	0.873589	0.545956	1.60011	0.109574	0.432756
PF3D7_0723100	10.0566	0.78156	0.488519	1.59986	0.10963	0.432756
PF3D7_0930200	139.081	0.685246	0.428526	1.59908	0.109803	0.432934
PF3D7_1237900	219.827	-0.398578	0.249351	-1.59846	0.10994	0.432934
PF3D7_0928300	51.1816	-0.324762	0.203182	-1.59838	0.109959	0.432934
PF3D7_1471500	44.1119	0.629606	0.39406	1.59774	0.1101	0.433105
PF3D7_1444800	3416.19	-0.193669	0.121277	-1.59691	0.110286	0.433105
PF3D7_0829600	18.1221	0.605724	0.379242	1.5972	0.110222	0.433105
PF3D7_0918000	3062.69	0.460933	0.288756	1.59627	0.110429	0.433293
PF3D7_1477500	43.5923	-0.445707	0.279333	-1.59562	0.110575	0.433494
PF3D7_0309600	305.722	-0.291265	0.18289	-1.59257	0.111257	0.43468
PF3D7_0923000	114.66	-0.332001	0.208466	-1.59259	0.111252	0.43468
PF3D7_1356300	447.677	0.461463	0.289677	1.59303	0.111154	0.43468
PF3D7_0811900	651.691	0.150159	0.0942815	1.59266	0.111235	0.43468
PF3D7_1455200	107.127	-0.420284	0.264096	-1.59141	0.111517	0.435327
PF3D7_0822600	2091.21	0.238156	0.149776	1.59009	0.111815	0.435746
PF3D7_0109850	214.363	0.274419	0.172574	1.59015	0.1118	0.435746
PF3D7_0829400	336.28	0.449958	0.283086	1.58948	0.111953	0.435911
PF3D7_0614500	711.224	-0.216358	0.136449	-1.58564	0.112822	0.438633
PF3D7_1453400	522.376	-0.154299	0.0973166	-1.58554	0.112843	0.438633
PF3D7_0820900	488.633	0.307836	0.194521	1.58254	0.113526	0.440914
PF3D7_0715300	362.898	0.298806	0.188875	1.58203	0.113644	0.440995
PF3D7_0723600	40.0901	-0.487477	0.308374	-1.5808	0.113924	0.441711
PF3D7_1134000	1235.94	-0.421834	0.266976	-1.58004	0.114097	0.442004
PF3D7_0402100	257.172	-0.868885	0.551318	-1.57601	0.115022	0.442856
PF3D7_1027300	2763.93	0.648288	0.411344	1.57602	0.115021	0.442856
PF3D7_1324400	146.37	0.229257	0.14532	1.5776	0.114656	0.442856
PF3D7_0414600	265.452	0.31275	0.198463	1.57586	0.115059	0.442856
PF3D7_0217900	569.678	-0.163969	0.103999	-1.57663	0.11488	0.442856
PF3D7_0210000	316.285	0.219746	0.139386	1.57653	0.114905	0.442856
PF3D7_0519400	704.771	-0.22862	0.144833	-1.57851	0.11445	0.442856
PF3D7_1106000	396.661	-0.240786	0.15281	-1.57572	0.11509	0.442856
PF3D7_1222500	155.562	0.381146	0.242044	1.5747	0.115326	0.443392
PF3D7_0830900	30.7549	-0.493855	0.313715	-1.57422	0.115438	0.443447
PF3D7_1116400	503.775	0.214366	0.136306	1.57268	0.115793	0.444441
PF3D7_1326500	280.827	0.259635	0.165211	1.57154	0.116058	0.444916
PF3D7_1344800	238.768	-0.327131	0.20819	-1.57131	0.116112	0.444916
PF3D7_0511300	215.44	-0.194526	0.123933	-1.5696	0.116508	0.444944
PF3D7_1408400	536.277	-0.206248	0.131384	-1.56981	0.116459	0.444944
PF3D7_1107300	4706.83	0.152714	0.0972516	1.5703	0.116345	0.444944
PF3D7_0709400	629.511	0.155152	0.0987806	1.57067	0.11626	0.444944
PF3D7_1343600	70.4188	-0.383453	0.244463	-1.56855	0.116753	0.445509
PF3D7_0624200	321.803	0.22187	0.141566	1.56726	0.117054	0.446288
PF3D7_1007200	391.887	0.609	0.388935	1.56581	0.117392	0.446635
PF3D7_1431400	532.687	0.979582	0.625684	1.56562	0.117438	0.446635
PF3D7_0916000	691.562	0.811221	0.517967	1.56616	0.117311	0.446635
PF3D7_0822100	34.9433	-0.454961	0.291051	-1.56317	0.118013	0.447005
PF3D7_1456700	749.452	0.147978	0.0946501	1.56343	0.117952	0.447005
PF3D7_0710300	88.3303	-0.344834	0.220606	-1.56312	0.118023	0.447005
PF3D7_0807500	1008.35	-0.157229	0.100537	-1.56389	0.117845	0.447005
PF3D7_0709900	166.476	0.297199	0.189952	1.5646	0.117677	0.447005
PF3D7_1016200	62.32	-0.350117	0.224097	-1.56234	0.118207	0.447332
PF3D7_1129200	1001.5	0.117029	0.0749351	1.56174	0.11835	0.447501
PF3D7_1368000	22.3493	0.446502	0.285985	1.56128	0.118458	0.447542
PF3D7_1324300	392.92	-0.195962	0.125862	-1.55696	0.11948	0.448003
PF3D7_1343300	1254.01	0.131979	0.0848646	1.55517	0.119905	0.448003
PF3D7_1451600	26.0124	0.833458	0.535898	1.55526	0.119885	0.448003
PF3D7_0609800	575.16	0.717749	0.460705	1.55793	0.119249	0.448003
PF3D7_0407800	3060.08	0.749462	0.481201	1.55748	0.119356	0.448003
PF3D7_1340700	296.164	0.228528	0.147043	1.55416	0.120146	0.448003
PF3D7_1341600	192.577	-0.427749	0.274696	-1.55718	0.119429	0.448003
PF3D7_0204200	407.851	-0.201968	0.129946	-1.55424	0.120128	0.448003
PF3D7_0409800	334.84	0.321301	0.206642	1.55487	0.119978	0.448003
PF3D7_1136200	409.47	1.04005	0.66844	1.55594	0.119723	0.448003
PF3D7_1421300	37.8766	0.377162	0.242587	1.55475	0.120006	0.448003
PF3D7_1323300	143.381	-0.249212	0.159897	-1.55858	0.119097	0.448003
PF3D7_1432700	297.102	-0.177563	0.114143	-1.55563	0.119797	0.448003
PF3D7_0312200	164.849	0.406483	0.26113	1.55663	0.119558	0.448003
PF3D7_0708800	1930.62	-0.24738	0.158792	-1.55789	0.11926	0.448003
PF3D7_0703000	306.173	0.186176	0.11968	1.55561	0.1198	0.448003
PF3D7_1451400	258.669	-0.234804	0.151227	-1.55266	0.120505	0.448611
PF3D7_1448900	57.2908	-0.365236	0.235198	-1.55289	0.12045	0.448611
PF3D7_0704400	647.004	0.269434	0.173586	1.55217	0.120622	0.448684
PF3D7_0714000	3953.83	0.422091	0.272169	1.55084	0.120939	0.449255
PF3D7_1328300	750.298	0.356684	0.230014	1.55071	0.120972	0.449255
PF3D7_0407100	48.6756	-0.349392	0.225708	-1.54798	0.121627	0.451319
PF3D7_1124400	69.2075	-0.40462	0.262171	-1.54335	0.122747	0.453673
PF3D7_1037100	190.954	-0.457329	0.296418	-1.54285	0.122867	0.453673
PF3D7_0503500	91.8786	0.510962	0.331012	1.54363	0.122677	0.453673
PF3D7_1406300	400.69	-0.192283	0.124657	-1.54249	0.122954	0.453673
PF3D7_0719300	352.907	-0.238701	0.154519	-1.5448	0.122395	0.453673
PF3D7_0911400	128.754	-0.424242	0.274814	-1.54374	0.122651	0.453673
PF3D7_1415200	16.7988	-0.676104	0.438253	-1.54273	0.122897	0.453673
PF3D7_1016800	63.6835	-1.05999	0.687454	-1.54191	0.123095	0.453827
PF3D7_1014800	41.6105	0.40767	0.264809	1.53949	0.123685	0.454099
PF3D7_1231200	35.3673	-0.999115	0.648289	-1.54116	0.123278	0.454099
PF3D7_0310800	222.676	-0.274036	0.178011	-1.53943	0.123699	0.454099
PF3D7_0211500	155.65	0.407603	0.264712	1.5398	0.123609	0.454099
PF3D7_1332300	121.236	-0.278293	0.180808	-1.53916	0.123764	0.454099
PF3D7_1003000	366.112	0.803813	0.521967	1.53997	0.123568	0.454099
PF3D7_1017200	66.2474	0.28178	0.18325	1.53768	0.124127	0.455065
PF3D7_1362200	147.305	-0.335262	0.218269	-1.536	0.124538	0.455506
PF3D7_1221500	106.779	-0.379255	0.24692	-1.53594	0.124553	0.455506
PF3D7_1348200	52.6066	0.370793	0.241363	1.53624	0.124478	0.455506
PF3D7_1120500	332.198	-0.217772	0.141819	-1.53557	0.124645	0.455506
PF3D7_0601900	130.639	-0.345034	0.224848	-1.53452	0.124901	0.45569
PF3D7_0908300	276.619	-0.177871	0.115915	-1.53449	0.12491	0.45569
PF3D7_1029100	61.6949	-0.391161	0.255104	-1.53334	0.125193	0.45569
PF3D7_1444400	25.3478	0.577141	0.376298	1.53373	0.125095	0.45569
PF3D7_1203400	580.367	0.209494	0.136606	1.53356	0.125138	0.45569
PF3D7_0914900	291.408	0.304744	0.198803	1.53289	0.125302	0.455725
PF3D7_1303500	1444.54	0.570124	0.372034	1.53245	0.125411	0.455761
PF3D7_0603000	184.183	0.286551	0.187061	1.53186	0.125557	0.455929
PF3D7_1023200	79.1181	-0.405934	0.26514	-1.53102	0.125765	0.456321
PF3D7_1474300	85.4582	-0.44573	0.291471	-1.52925	0.126204	0.456653
PF3D7_1427300	841.32	0.12499	0.0817443	1.52904	0.126255	0.456653
PF3D7_1419300	99.1098	-0.331012	0.216431	-1.52941	0.126163	0.456653
PF3D7_1231700	31.2467	-0.500556	0.327297	-1.52936	0.126175	0.456653
PF3D7_1018300	599.96	-0.21617	0.141495	-1.52775	0.126574	0.457445
PF3D7_1005500	1871.12	0.140464	0.0920005	1.52677	0.126818	0.457965
PF3D7_0310700	226.652	-0.235545	0.15435	-1.52604	0.126999	0.458116
PF3D7_0103000	89.9458	0.295201	0.193473	1.5258	0.12706	0.458116
PF3D7_0309700	71.0986	0.288874	0.189509	1.52432	0.127428	0.458844
PF3D7_0817600	848.277	0.989184	0.648991	1.52419	0.127462	0.458844
PF3D7_1001200	424.177	-0.217164	0.142589	-1.52301	0.127756	0.458901
PF3D7_1147600	221.145	0.182039	0.11951	1.52321	0.127707	0.458901
PF3D7_0923300	18.2942	0.541291	0.355608	1.52216	0.12797	0.458901
PF3D7_1311600	326.231	0.307535	0.202044	1.52212	0.127979	0.458901
PF3D7_0306800	607.828	-0.365523	0.240054	-1.52267	0.127842	0.458901
PF3D7_1322800	19.6995	-0.503844	0.331507	-1.51986	0.128546	0.459137
PF3D7_0928000	225.254	0.395214	0.259969	1.52023	0.128452	0.459137
PF3D7_1027600	56.9672	0.333902	0.219607	1.52045	0.128397	0.459137
PF3D7_1027800	3399.67	-0.218145	0.143481	-1.52037	0.128417	0.459137
PF3D7_1469900	74.6868	0.28619	0.188172	1.5209	0.128285	0.459137
PF3D7_0508800	320.725	0.16237	0.106872	1.51929	0.128689	0.459289
PF3D7_0517700	967.932	-0.293091	0.193063	-1.51811	0.128986	0.459632
PF3D7_1013900	274.163	0.157613	0.10382	1.51813	0.128981	0.459632
PF3D7_1104200	2545.93	0.13141	0.0866016	1.51741	0.129163	0.459903
PF3D7_0321500	919.046	0.157567	0.104006	1.51498	0.129777	0.461733
PF3D7_1456000	714.451	0.244282	0.161378	1.51373	0.130094	0.462017
PF3D7_0621400	41.1873	0.622595	0.411585	1.51268	0.130362	0.462017
PF3D7_0705400	1618.79	0.227975	0.150674	1.51303	0.130273	0.462017
PF3D7_1236650	30.3606	-0.494873	0.326811	-1.51425	0.129963	0.462017
PF3D7_1011200	107.647	-0.234522	0.155031	-1.51275	0.130344	0.462017
PF3D7_0207000	580.7	0.414984	0.274729	1.51052	0.13091	0.463601
PF3D7_1108600	6119.6	0.184212	0.122166	1.50788	0.131585	0.463839
PF3D7_0523600	222.536	0.194396	0.12892	1.50788	0.131584	0.463839
PF3D7_1462300	1400.21	-0.126616	0.0839398	-1.50841	0.131449	0.463839
PF3D7_0813300	188.146	-0.368801	0.244515	-1.50829	0.131479	0.463839
PF3D7_1216200	309.428	-0.340202	0.225509	-1.5086	0.131402	0.463839
PF3D7_0708000	232.202	-0.364841	0.241747	-1.50918	0.131252	0.463839
PF3D7_1001300	24.1898	-0.420411	0.279135	-1.50612	0.132036	0.463946
PF3D7_0904900	3085.81	0.141459	0.0938759	1.50687	0.131844	0.463946
PF3D7_0321100	457.692	0.606394	0.402679	1.5059	0.132093	0.463946
PF3D7_1140600	140.237	0.92486	0.614204	1.50579	0.132122	0.463946
PF3D7_1343000	7617.67	-0.120238	0.0798029	-1.50668	0.131891	0.463946
PF3D7_0920900	208.045	-0.20107	0.133747	-1.50336	0.132745	0.465261
PF3D7_1014700	70.1595	-0.545541	0.363027	-1.50275	0.132903	0.465261
PF3D7_1425700	165.774	0.196523	0.130675	1.5039	0.132606	0.465261
PF3D7_1302900	57.4671	-0.415506	0.276483	-1.50283	0.132883	0.465261
PF3D7_0406000	365.969	0.423271	0.2822	1.4999	0.133641	0.466966
PF3D7_0306100	341.977	0.186486	0.124421	1.49884	0.133916	0.466966
PF3D7_0321700	643.562	0.247339	0.164936	1.49961	0.133716	0.466966
PF3D7_1211300	432.546	0.154452	0.103071	1.49851	0.134002	0.466966
PF3D7_1205500	2651.44	0.387522	0.258511	1.49906	0.133859	0.466966
PF3D7_0420300	1588.97	-0.545134	0.363378	-1.50018	0.133567	0.466966
PF3D7_1149000	4220.23	-0.348614	0.233174	-1.49508	0.134893	0.469713
PF3D7_0828600	173.99	0.676909	0.453364	1.49308	0.135416	0.469855
PF3D7_0115700	40.349	0.506986	0.339669	1.49259	0.135545	0.469855
PF3D7_1234300	285.043	-0.191099	0.127895	-1.49419	0.135127	0.469855
PF3D7_1346700	13.3442	0.588411	0.394226	1.49257	0.135549	0.469855
PF3D7_0217400	120.542	-0.317044	0.212331	-1.49316	0.135394	0.469855
PF3D7_1201100	28.74	0.597179	0.400006	1.49292	0.135457	0.469855
PF3D7_0408200	56.2961	0.356091	0.238997	1.48994	0.13624	0.470933
PF3D7_0719700	842.723	-0.230638	0.154879	-1.48915	0.136448	0.470933
PF3D7_0916100	81.2058	-0.242319	0.162605	-1.49023	0.136163	0.470933
PF3D7_0317200	4131.79	0.349534	0.234508	1.4905	0.136094	0.470933
PF3D7_1460300	177.45	-0.264423	0.177605	-1.48883	0.136533	0.470933
PF3D7_1368600	35.914	-0.413966	0.278051	-1.48881	0.136537	0.470933
PF3D7_1245500	220.789	0.254814	0.171171	1.48865	0.13658	0.470933
PF3D7_0702200	51.2084	-0.971572	0.653899	-1.48581	0.137328	0.471031
PF3D7_0617200	872.953	-0.139658	0.0939807	-1.48603	0.137272	0.471031
PF3D7_1144500	60.3543	0.29134	0.195858	1.4875	0.136882	0.471031
PF3D7_1413800	40.5109	-0.429665	0.288963	-1.48692	0.137037	0.471031
PF3D7_1313000	85.2155	0.281036	0.188918	1.48761	0.136854	0.471031
PF3D7_1439100	658.777	-0.192946	0.129825	-1.4862	0.137226	0.471031
PF3D7_1317400	81.9098	-0.28502	0.191674	-1.487	0.137014	0.471031
PF3D7_0508500	863.179	0.639544	0.430874	1.4843	0.13773	0.471703
PF3D7_1020900	1028.51	0.209162	0.140899	1.48448	0.137681	0.471703
PF3D7_1428300	441.662	-0.256713	0.173071	-1.48328	0.138	0.472273
PF3D7_0610800	829.347	-0.278822	0.1883	-1.48073	0.138678	0.474001
PF3D7_0935800	6392.98	0.669359	0.452203	1.48022	0.138815	0.474001
PF3D7_0626700	375.406	-0.200613	0.135501	-1.48053	0.138733	0.474001
PF3D7_1457300	656.176	-0.280953	0.18999	-1.47878	0.139198	0.474955
PF3D7_0103300	214.428	0.253019	0.171192	1.47798	0.139413	0.47498
PF3D7_1473700	54.5096	0.424639	0.287238	1.47835	0.139314	0.47498
PF3D7_1414200	557.734	0.349248	0.236632	1.47591	0.139968	0.476515
PF3D7_0922600	784.713	-0.147263	0.0998911	-1.47424	0.140417	0.477545
PF3D7_1140400	487.297	1.0011	0.679169	1.47401	0.140479	0.477545
PF3D7_1417300	187.296	0.595689	0.404358	1.47317	0.140704	0.477645
PF3D7_1437900	724.048	-0.239111	0.162315	-1.47313	0.140717	0.477645
PF3D7_0313200	117.584	-0.23851	0.162344	-1.46916	0.141789	0.478801
PF3D7_1364800	117.432	-0.382949	0.260499	-1.47006	0.141547	0.478801
PF3D7_1344500	154.47	0.297845	0.202621	1.46996	0.141573	0.478801
PF3D7_1314500	187.688	-0.198512	0.135107	-1.46929	0.141754	0.478801
PF3D7_1350400	121.153	0.22954	0.156174	1.46977	0.141624	0.478801
PF3D7_0603500	396.029	0.188682	0.128357	1.46998	0.141568	0.478801
PF3D7_0501200	1403.69	-0.341374	0.232114	-1.47072	0.141367	0.478801
PF3D7_0926600	32.2452	0.377752	0.257769	1.46547	0.142793	0.481833
PF3D7_1470400	77.3009	-0.258874	0.176711	-1.46496	0.142931	0.481946
PF3D7_0819600	458.997	0.394271	0.269358	1.46374	0.143265	0.482715
PF3D7_0212000	141.633	-0.207691	0.142007	-1.46254	0.143594	0.483389
PF3D7_0918300	398.224	-0.324496	0.221917	-1.46224	0.143676	0.483389
PF3D7_1216500	62.4604	0.393391	0.269393	1.46029	0.144211	0.484123
PF3D7_0506100	151.119	-0.283464	0.194076	-1.46058	0.14413	0.484123
PF3D7_1344200	2518.91	0.15644	0.107081	1.46095	0.144028	0.484123
PF3D7_1115700	380.521	-0.379274	0.259981	-1.45886	0.144605	0.484733
PF3D7_0800200	59.0707	0.530141	0.363391	1.45887	0.144601	0.484733
PF3D7_0316600	1065.48	-0.204282	0.140274	-1.4563	0.145309	0.485317
PF3D7_0710100	141.086	0.209702	0.143969	1.45658	0.145233	0.485317
PF3D7_1412200	98.3778	0.359066	0.246386	1.45733	0.145024	0.485317
PF3D7_1451500	65.7295	-0.285231	0.195804	-1.45672	0.145194	0.485317
PF3D7_1303000	145.289	-0.266237	0.182731	-1.45699	0.14512	0.485317
PF3D7_1007100	18.7675	0.54369	0.373477	1.45575	0.145461	0.48547
PF3D7_0517400	1428.14	0.200102	0.137524	1.45503	0.145661	0.485784
PF3D7_1111900	54.5423	-0.339685	0.233579	-1.45426	0.145874	0.48614
PF3D7_1352500	2086.19	0.236275	0.16257	1.45337	0.14612	0.486605
PF3D7_1244600	492.435	0.268064	0.184588	1.45223	0.146437	0.487308
PF3D7_0315400	257.912	-0.190609	0.131318	-1.45151	0.146639	0.487347
PF3D7_0311700	22.7231	0.470903	0.324442	1.45142	0.146662	0.487347
PF3D7_0818700	1322.76	0.12847	0.0885457	1.45089	0.146811	0.487488
PF3D7_1239700	1833.33	-0.142938	0.0985775	-1.45	0.147057	0.487953
PF3D7_1205200	149.424	0.563353	0.388677	1.44941	0.147223	0.488148
PF3D7_0403300	16.6839	-0.612296	0.422968	-1.44762	0.147724	0.489456
PF3D7_0316300	1775.15	0.171026	0.118174	1.44723	0.147832	0.48946
PF3D7_1302600	200.757	-0.24056	0.166451	-1.44523	0.148393	0.489939
PF3D7_0906100	252.787	0.184107	0.127324	1.44598	0.148183	0.489939
PF3D7_1035100	405.197	0.650351	0.450011	1.44519	0.148405	0.489939
PF3D7_0821100	576.392	0.144201	0.0997584	1.44551	0.148315	0.489939
PF3D7_0517200	95.1026	0.556714	0.385327	1.44478	0.148518	0.489961
PF3D7_1113500	146.866	0.234001	0.162053	1.44398	0.148745	0.490242
PF3D7_1112700	44.3723	0.316273	0.219068	1.44372	0.148818	0.490242
PF3D7_0320900	2610.92	0.364614	0.252638	1.44323	0.148955	0.490343
PF3D7_1201600	42.4	0.377199	0.261462	1.44266	0.149117	0.490523
PF3D7_0513200	877.745	0.157141	0.108998	1.44169	0.149389	0.491063
PF3D7_1252900	20.3715	0.8	0.555823	1.43931	0.150063	0.492573
PF3D7_0307400	370.975	0.176715	0.122763	1.43948	0.150015	0.492573
PF3D7_1125200	75.2323	-0.278831	0.194012	-1.43718	0.150666	0.492946
PF3D7_1004300	1071.23	0.182131	0.126873	1.43554	0.151135	0.492946
PF3D7_1204100	76.5775	0.364945	0.254552	1.43367	0.151666	0.492946
PF3D7_1111100	518.561	-0.248738	0.173397	-1.4345	0.151429	0.492946
PF3D7_1449300	335.306	0.257115	0.17935	1.43359	0.151689	0.492946
PF3D7_0322500	56.5463	0.371195	0.258593	1.43544	0.151161	0.492946
PF3D7_1144000	249.942	-0.209869	0.146383	-1.4337	0.151658	0.492946
PF3D7_0205500	91.7086	-0.247254	0.172137	-1.43638	0.150895	0.492946
PF3D7_1135700	33.54	-0.364898	0.25394	-1.43694	0.150734	0.492946
PF3D7_1118800	41.7598	0.356486	0.248691	1.43345	0.15173	0.492946
PF3D7_0524800	59.8084	-0.395027	0.275473	-1.434	0.151573	0.492946
PF3D7_1127500	281.438	0.246581	0.171791	1.43536	0.151185	0.492946
PF3D7_1239800	2511.97	0.237296	0.164991	1.43823	0.150368	0.492946
PF3D7_0318600	114.82	-0.229729	0.159751	-1.43804	0.150422	0.492946
PF3D7_1309900	17.8319	-0.529496	0.369442	-1.43323	0.151792	0.492946
PF3D7_0927700	243.993	0.224009	0.156378	1.43248	0.152006	0.493292
PF3D7_0918600	303.067	0.248498	0.17352	1.4321	0.152114	0.493295
PF3D7_1024900	290.142	-0.264533	0.18479	-1.43153	0.152277	0.493472
PF3D7_0807100	210.303	-0.193818	0.135484	-1.43056	0.152557	0.49403
PF3D7_1121400	21.812	0.560083	0.391671	1.42998	0.152722	0.494214
PF3D7_0817500	640.023	0.139783	0.0978715	1.42823	0.153225	0.495493
PF3D7_1357200	164.897	-0.17763	0.124418	-1.42768	0.153384	0.495656
PF3D7_1348600	127.405	0.732765	0.515025	1.42278	0.154801	0.496382
PF3D7_0104300	1362.14	-0.422574	0.296331	-1.42602	0.153863	0.496382
PF3D7_1421400	55.0194	-0.397555	0.278808	-1.42591	0.153895	0.496382
PF3D7_1127800	298.782	0.175659	0.123362	1.42393	0.154467	0.496382
PF3D7_1012500	307.381	-0.277616	0.194893	-1.42445	0.154315	0.496382
PF3D7_0909800	92.9301	-0.301465	0.211723	-1.42387	0.154485	0.496382
PF3D7_0935300	57.5066	0.352558	0.247685	1.42341	0.154617	0.496382
PF3D7_0934800	1326.85	0.766543	0.538676	1.42301	0.154733	0.496382
PF3D7_0209300	66.7237	-0.364526	0.255713	-1.42553	0.154005	0.496382
PF3D7_1143500	195.184	-0.180112	0.126535	-1.42341	0.154616	0.496382
PF3D7_1308300	831.925	-0.249915	0.175639	-1.42289	0.154768	0.496382
PF3D7_1007700	3687	0.187488	0.131849	1.42199	0.155029	0.496419
PF3D7_1112000	92.4328	-0.283356	0.199246	-1.42214	0.154986	0.496419
PF3D7_1309100	791.726	-0.146573	0.103133	-1.4212	0.155257	0.496496
PF3D7_0321600	485.338	0.129156	0.0909046	1.42079	0.155379	0.496496
PF3D7_1310600	187.371	0.465999	0.327967	1.42087	0.155354	0.496496
PF3D7_1417600	2255.02	0.146497	0.103184	1.41977	0.155676	0.497098
PF3D7_1354200	311.807	0.436458	0.308427	1.41511	0.157036	0.499222
PF3D7_1367000	202.388	-0.196632	0.13879	-1.41676	0.156552	0.499222
PF3D7_1227600	1719.14	0.273259	0.193041	1.41555	0.156907	0.499222
PF3D7_1247200	46.8757	-0.303398	0.214366	-1.41533	0.156972	0.499222
PF3D7_1022200	395.581	-0.22624	0.159912	-1.41478	0.157134	0.499222
PF3D7_1320700	755.976	0.508405	0.358914	1.41651	0.156627	0.499222
PF3D7_1200100	437.632	0.449637	0.317876	1.41451	0.157213	0.499222
PF3D7_0508600	110.682	0.38499	0.272041	1.41519	0.157013	0.499222
PF3D7_1467800	82.7773	-0.287049	0.203082	-1.41346	0.15752	0.49985
PF3D7_1435400	209.415	-0.214668	0.151961	-1.41265	0.157758	0.500259
PF3D7_0516200	634.517	-0.251305	0.178309	-1.40938	0.158723	0.500323
PF3D7_1412500	83.839	-0.312584	0.221663	-1.41018	0.158488	0.500323
PF3D7_0910600	56.5255	-0.46328	0.328638	-1.40969	0.15863	0.500323
PF3D7_1302000	139.965	-0.246059	0.174878	-1.40703	0.159417	0.500323
PF3D7_1340900	2151.65	0.212188	0.150765	1.40741	0.159305	0.500323
PF3D7_0911500	16.9396	-0.682051	0.483747	-1.40993	0.158559	0.500323
PF3D7_1125500	102.578	-0.36533	0.25918	-1.40956	0.158669	0.500323
PF3D7_0419800	116.88	0.305845	0.217057	1.40905	0.158819	0.500323
PF3D7_1115500	218.631	-0.283901	0.201642	-1.40795	0.159146	0.500323
PF3D7_1307000	87.3088	-0.275091	0.195483	-1.40724	0.159357	0.500323
PF3D7_1450900	74.3463	-0.422812	0.300075	-1.40902	0.158829	0.500323
PF3D7_1462400	294.15	-0.224981	0.159632	-1.40937	0.158726	0.500323
PF3D7_1362400	680.833	0.294358	0.208974	1.40859	0.158958	0.500323
PF3D7_1117100	602.047	0.15339	0.108817	1.40962	0.158653	0.500323
PF3D7_1205900	635.549	0.168945	0.119971	1.40821	0.159069	0.500323
PF3D7_0806800	2061.05	0.245143	0.174327	1.40622	0.159659	0.500395
PF3D7_1006500	51.2772	-0.360213	0.256141	-1.40631	0.159633	0.500395
PF3D7_1241800	371.698	-0.193196	0.137561	-1.40444	0.160189	0.501713
PF3D7_1428600	103.814	-0.26109	0.185987	-1.40381	0.160376	0.501956
PF3D7_1025200	125.318	0.199423	0.14246	1.39985	0.161559	0.502743
PF3D7_0723900	789.881	0.117184	0.0836541	1.40081	0.161271	0.502743
PF3D7_1031100	18.7481	0.56545	0.40414	1.39914	0.161771	0.502743
PF3D7_1421100	157.388	0.200011	0.143199	1.39673	0.162494	0.502743
PF3D7_1246600	87.9137	-0.368387	0.263428	-1.39844	0.161982	0.502743
PF3D7_1013800	179.571	0.794532	0.568294	1.3981	0.162083	0.502743
PF3D7_1454100	53.6924	-0.288608	0.206195	-1.39968	0.161608	0.502743
PF3D7_1024600	76.2263	-0.256929	0.1837	-1.39863	0.161924	0.502743
PF3D7_1412300	763.886	-0.149767	0.107194	-1.39716	0.162367	0.502743
PF3D7_1421600	149.141	-0.335978	0.24015	-1.39903	0.161803	0.502743
PF3D7_1112500	55.6368	-0.390899	0.279542	-1.39835	0.162007	0.502743
PF3D7_0110600	1458.29	-0.104443	0.074734	-1.39753	0.162255	0.502743
PF3D7_0829000	718.679	0.144716	0.103317	1.4007	0.161305	0.502743
PF3D7_1358600	67.7777	0.70389	0.503759	1.39728	0.162331	0.502743
PF3D7_1140200	325.184	0.162264	0.116162	1.39687	0.162452	0.502743
PF3D7_1306400	1592.24	0.163831	0.117169	1.39824	0.16204	0.502743
PF3D7_1249900	399.938	-0.246803	0.176411	-1.39902	0.161806	0.502743
PF3D7_0722900	29.2537	0.842943	0.603927	1.39577	0.162784	0.5033
PF3D7_0516700	1037.92	0.289781	0.207825	1.39435	0.163212	0.504282
PF3D7_0301700	73.4085	-0.278161	0.199685	-1.393	0.163619	0.5052
PF3D7_0408900	430.289	-0.276787	0.198838	-1.39202	0.163915	0.505773
PF3D7_1463000	218.408	-0.181071	0.130246	-1.39023	0.16446	0.506921
PF3D7_1314400	32.8247	-0.567083	0.407954	-1.39007	0.164509	0.506921
PF3D7_1120300	158.432	0.188187	0.135455	1.38929	0.164745	0.507308
PF3D7_1426900	85.5876	0.354029	0.254947	1.38864	0.164943	0.507576
PF3D7_1222300	4222.47	-0.141869	0.102417	-1.38522	0.165986	0.507777
PF3D7_0719000	61.8638	-0.385049	0.277831	-1.38591	0.165774	0.507777
PF3D7_0503600	158.469	-0.909001	0.656246	-1.38515	0.166006	0.507777
PF3D7_0418200	396.413	-0.148219	0.106939	-1.38601	0.165745	0.507777
PF3D7_1402700	231.438	-0.280896	0.202692	-1.38583	0.165799	0.507777
PF3D7_0314100	92.7135	-0.35879	0.258889	-1.38588	0.165783	0.507777
PF3D7_0314300	51.1756	-0.294866	0.212686	-1.38639	0.165628	0.507777
PF3D7_1455500	745.502	0.15379	0.110856	1.38729	0.165353	0.507777
PF3D7_0828100	90.1111	-0.25865	0.186555	-1.38646	0.165608	0.507777
PF3D7_1346400	6107.49	0.282269	0.204061	1.38325	0.166587	0.508498
PF3D7_1147300	1326.71	0.211136	0.152673	1.38293	0.166686	0.508498
PF3D7_0322700	736.81	-0.124277	0.0898178	-1.38366	0.166463	0.508498
PF3D7_1333500	73.8224	-0.399014	0.288398	-1.38355	0.166495	0.508498
PF3D7_0709100	1506.27	-0.183736	0.132895	-1.38256	0.166799	0.508504
PF3D7_API04200	29.8759	0.696339	0.504006	1.38161	0.167092	0.509059
PF3D7_1017100	333.485	0.748143	0.541883	1.38064	0.167391	0.509292
PF3D7_0515300	1335.16	0.138644	0.100415	1.3807	0.16737	0.509292
PF3D7_1138700	229.886	-0.377367	0.273538	-1.37958	0.167717	0.509605
PF3D7_1142900	26.157	0.850109	0.616078	1.37987	0.167626	0.509605
PF3D7_0521400	216.801	-0.258081	0.187269	-1.37813	0.168163	0.509945
PF3D7_0927000	174.319	0.281407	0.204088	1.37885	0.167941	0.509945
PF3D7_0615900	357.713	-0.189437	0.137434	-1.37839	0.168083	0.509945
PF3D7_1332600	562.38	0.129149	0.0937586	1.37746	0.168369	0.510233
PF3D7_0220800	1770.98	0.850618	0.617808	1.37683	0.168564	0.510486
PF3D7_0323500	134.126	-0.305603	0.222076	-1.37612	0.168785	0.510816
PF3D7_1474500	603.956	-0.161058	0.117187	-1.37437	0.169327	0.511776
PF3D7_0930500	505.741	0.459814	0.33465	1.37402	0.169437	0.511776
PF3D7_0418500	142.558	-0.214771	0.156249	-1.37455	0.169272	0.511776
PF3D7_0905500	133.059	0.697695	0.508188	1.37291	0.169781	0.512477
PF3D7_1464400	76.6474	0.234001	0.170615	1.37152	0.170214	0.51277
PF3D7_1343800	1386.34	0.857794	0.625333	1.37174	0.170144	0.51277
PF3D7_1342300	116.835	-0.30398	0.22155	-1.37206	0.170045	0.51277
PF3D7_1246700	185.26	-0.343385	0.250456	-1.37104	0.170363	0.512882
PF3D7_1344400	147.595	0.229292	0.167367	1.37	0.170688	0.513523
PF3D7_0508400	54.7986	0.384167	0.280594	1.36912	0.170962	0.513833
PF3D7_0903800	12.7058	0.575728	0.420563	1.36895	0.171016	0.513833
PF3D7_0523800	311.214	0.161914	0.118362	1.36795	0.171327	0.514103
PF3D7_0724000	286.339	0.201935	0.147619	1.36794	0.17133	0.514103
PF3D7_0900100	74.3289	0.556579	0.407313	1.36646	0.171794	0.514718
PF3D7_1426200	322.681	-0.232034	0.169938	-1.36541	0.172126	0.514718
PF3D7_0810900	72.764	0.612877	0.448488	1.36654	0.17177	0.514718
PF3D7_0504400	777.054	-0.186093	0.136313	-1.36519	0.172192	0.514718
PF3D7_0908900	131.254	-0.261119	0.191233	-1.36545	0.172112	0.514718
PF3D7_0511800	2334.33	0.0885988	0.064901	1.36514	0.17221	0.514718
PF3D7_1451000	119.849	-0.208097	0.152484	-1.36472	0.172342	0.514778
PF3D7_0810000	136.441	-0.314489	0.230571	-1.36396	0.172581	0.514821
PF3D7_0105300	282.276	0.581731	0.426464	1.36408	0.172542	0.514821
PF3D7_0412000	1008.43	0.164725	0.120822	1.36337	0.172766	0.515036
PF3D7_1138400	2356.47	0.478667	0.351422	1.36209	0.17317	0.515905
PF3D7_0104500	109.774	-0.36826	0.270617	-1.36081	0.173573	0.516769
PF3D7_0928400	77.2879	-0.342584	0.251988	-1.35952	0.173981	0.517646
PF3D7_1143200	606.625	0.392886	0.289066	1.35916	0.174097	0.517657
PF3D7_1316900	1021.84	0.134462	0.098964	1.3587	0.174243	0.517752
PF3D7_API03600	393.704	0.27247	0.200754	1.35724	0.174706	0.51797
PF3D7_0531300	59.3783	-0.344679	0.253966	-1.35718	0.174723	0.51797
PF3D7_1144900	723.98	0.305701	0.225727	1.3543	0.175642	0.51797
PF3D7_0802800	622.714	0.600642	0.442919	1.3561	0.175067	0.51797
PF3D7_1223100	2436.44	0.57346	0.423277	1.35481	0.175478	0.51797
PF3D7_0408000	63.1963	-0.939179	0.692943	-1.35535	0.175306	0.51797
PF3D7_1022800	487.35	-0.172764	0.127535	-1.35464	0.175532	0.51797
PF3D7_1228700	599.651	0.218414	0.161025	1.3564	0.174973	0.51797
PF3D7_1308700	198.893	0.190292	0.140357	1.35577	0.175171	0.51797
PF3D7_0908100	47.0562	0.358989	0.265093	1.3542	0.175673	0.51797
PF3D7_0719400	954.017	0.227033	0.167428	1.356	0.175098	0.51797
PF3D7_1134600	55.5303	0.354155	0.261121	1.35629	0.175007	0.51797
PF3D7_0912000	585.983	-0.246163	0.181903	-1.35326	0.175972	0.518517
PF3D7_0319200	250.397	-0.200157	0.148007	-1.35235	0.176264	0.519043
PF3D7_1304500	269.698	-0.244076	0.180615	-1.35136	0.17658	0.519641
PF3D7_1002900	223.27	0.216943	0.160621	1.35065	0.176808	0.519642
PF3D7_0906500	152.999	-0.254952	0.188752	-1.35072	0.176785	0.519642
PF3D7_1031200	185.99	0.93059	0.689877	1.34892	0.177362	0.520773
PF3D7_1249800	1477	0.106069	0.0786432	1.34874	0.17742	0.520773
PF3D7_0402300	340.461	-1.37036	1.01957	-1.34406	0.178928	0.522063
PF3D7_1438600	76.555	-0.319707	0.238104	-1.34272	0.179363	0.522063
PF3D7_1416800	148.967	-0.24725	0.183921	-1.34433	0.178842	0.522063
PF3D7_1106200	100.803	-0.245298	0.182202	-1.3463	0.178207	0.522063
PF3D7_0317700	1280.75	-0.125653	0.0936503	-1.34173	0.179684	0.522063
PF3D7_1311900	1810.34	0.104491	0.0777889	1.34326	0.179188	0.522063
PF3D7_0926200	43.5915	-0.488341	0.363332	-1.34406	0.178928	0.522063
PF3D7_0707200	708.779	0.338218	0.251704	1.34371	0.179042	0.522063
PF3D7_1320600	205.5	-0.225576	0.16756	-1.34624	0.178227	0.522063
PF3D7_0608700	654.828	-0.296922	0.221128	-1.34276	0.17935	0.522063
PF3D7_0619100	59.2929	0.267138	0.198947	1.34276	0.179348	0.522063
PF3D7_0918800	92.059	-0.336618	0.250017	-1.34638	0.17818	0.522063
PF3D7_0506000	49.0962	-0.317665	0.236595	-1.34265	0.179384	0.522063
PF3D7_1476700	26.4419	0.410179	0.305566	1.34236	0.179479	0.522063
PF3D7_1247100	111.712	-0.241882	0.179851	-1.3449	0.178658	0.522063
PF3D7_0511100	12.3948	0.510841	0.380653	1.34201	0.179592	0.522063
PF3D7_0704800	568.234	0.475216	0.354333	1.34116	0.17987	0.522272
PF3D7_0215900	51.2069	0.30139	0.224783	1.3408	0.179985	0.522275
PF3D7_1454200	75.2277	-0.28581	0.213344	-1.33967	0.180354	0.522458
PF3D7_1129800	56.4406	-0.290017	0.216536	-1.33935	0.180457	0.522458
PF3D7_1213700	50.0283	-0.356826	0.266516	-1.33885	0.180618	0.522458
PF3D7_1008900	760.171	-0.168787	0.125979	-1.3398	0.18031	0.522458
PF3D7_0724500	24.6813	0.486391	0.363216	1.33912	0.180531	0.522458
PF3D7_1436600	882.973	0.551542	0.412405	1.33738	0.181099	0.522527
PF3D7_1117300	356.688	0.315449	0.235726	1.3382	0.180831	0.522527
PF3D7_1233100	125.996	-0.235178	0.175804	-1.33772	0.180986	0.522527
PF3D7_1217500	268.919	-0.171929	0.128518	-1.33778	0.180968	0.522527
PF3D7_1303100	134.543	-0.255427	0.191094	-1.33666	0.181334	0.522547
PF3D7_0423700	2084.2	0.522594	0.390969	1.33666	0.181332	0.522547
PF3D7_0905400	12304.5	0.808354	0.605114	1.33587	0.181591	0.522632
PF3D7_0110700	429.987	-0.32089	0.24021	-1.33587	0.181592	0.522632
PF3D7_1234600	582.474	-0.132234	0.0990203	-1.33542	0.181739	0.522728
PF3D7_1116600	398.811	-0.226198	0.16946	-1.33482	0.181935	0.522964
PF3D7_0605300	161.778	-0.192261	0.144117	-1.33406	0.182184	0.523151
PF3D7_1212900	1307.32	-0.313459	0.23499	-1.33392	0.182229	0.523151
PF3D7_0512600	530.836	0.204914	0.153686	1.33333	0.182422	0.523371
PF3D7_1462800	12081.6	-0.30649	0.229926	-1.33299	0.182534	0.523371
PF3D7_1303700	196.948	0.368003	0.276171	1.33252	0.18269	0.52349
PF3D7_0821900	78.7664	-0.311526	0.233975	-1.33145	0.183042	0.524172
PF3D7_1328800	132.458	0.497122	0.37348	1.33105	0.183172	0.524215
PF3D7_0715900	953.183	-0.155536	0.116928	-1.33019	0.183456	0.524595
PF3D7_0218300	146.471	-0.238165	0.179125	-1.32961	0.183648	0.524595
PF3D7_0103600	287.113	-0.249391	0.187552	-1.32972	0.183612	0.524595
PF3D7_1333000	127.858	-0.286253	0.215454	-1.3286	0.183979	0.524694
PF3D7_0303600	13.1903	-0.571377	0.430105	-1.32846	0.184027	0.524694
PF3D7_1371700	87.4261	-0.287577	0.216389	-1.32898	0.183855	0.524694
PF3D7_1426300	119.668	0.346681	0.261183	1.32735	0.184393	0.525411
PF3D7_1327300	298.303	-0.815686	0.615521	-1.3252	0.185106	0.525808
PF3D7_1459900	79.5432	0.924665	0.69767	1.32536	0.185051	0.525808
PF3D7_1104000	389.709	-0.249135	0.187969	-1.3254	0.185038	0.525808
PF3D7_0223500	43.902	0.592856	0.447348	1.32527	0.185082	0.525808
PF3D7_1336600	62.5953	-0.28933	0.218193	-1.32603	0.184831	0.525808
PF3D7_0221200	80.5771	-0.319772	0.241434	-1.32447	0.185348	0.526167
PF3D7_1250000	67.2219	-0.315941	0.238617	-1.32405	0.185487	0.526237
PF3D7_0515000	711.779	0.155491	0.117566	1.32258	0.185974	0.527292
PF3D7_0728800	255.046	-0.195547	0.148088	-1.32048	0.186674	0.528947
PF3D7_1449000	10.7101	0.682751	0.518127	1.31773	0.187594	0.529659
PF3D7_1441400	406.825	-0.161229	0.122351	-1.31777	0.187582	0.529659
PF3D7_1442900	2060.55	0.25117	0.190419	1.31904	0.187155	0.529659
PF3D7_1220700	11.1172	0.688708	0.522276	1.31867	0.187281	0.529659
PF3D7_0313700	363.577	-0.176902	0.134225	-1.31795	0.18752	0.529659
PF3D7_1408500	41.1106	-0.353395	0.268332	-1.31701	0.187836	0.529659
PF3D7_0812000	35.8321	0.430117	0.326561	1.31711	0.187801	0.529659
PF3D7_1216700	35.1373	-0.519635	0.39457	-1.31697	0.18785	0.529659
PF3D7_0819700	137.479	0.261705	0.198801	1.31642	0.188034	0.529851
PF3D7_1474800	818.53	-0.123374	0.0937946	-1.31537	0.188387	0.530518
PF3D7_0209400	175.258	-0.163151	0.124105	-1.31463	0.188635	0.530565
PF3D7_0619400	3675.39	0.144974	0.110258	1.31486	0.188557	0.530565
PF3D7_0919700	39.2094	-0.510446	0.388474	-1.31398	0.188853	0.530795
PF3D7_1313100	21.876	0.445607	0.339201	1.3137	0.188949	0.530795
PF3D7_1117600	51.0465	-0.283401	0.215789	-1.31333	0.189072	0.530817
PF3D7_0820600	128.874	0.405235	0.30864	1.31297	0.189193	0.530831
PF3D7_0207800	1776.19	0.415112	0.316301	1.3124	0.189387	0.531048
PF3D7_0708900	91.2869	-0.25608	0.195176	-1.31204	0.189506	0.531058
PF3D7_1404400	52.0649	-0.327416	0.249772	-1.31086	0.189905	0.531849
PF3D7_1244800	300.742	-0.281611	0.214998	-1.30983	0.190252	0.532497
PF3D7_1341300	1359.49	-0.20141	0.153829	-1.30931	0.19043	0.532669
PF3D7_1140700	286.742	0.226506	0.173245	1.30743	0.191065	0.533793
PF3D7_0628300	1784.85	-0.417426	0.319228	-1.30761	0.191005	0.533793
PF3D7_0411000	300.618	0.248649	0.190237	1.30705	0.191197	0.533835
PF3D7_1338600	794.375	-0.156496	0.12008	-1.30327	0.192482	0.535
PF3D7_0604000	102.492	0.349313	0.268068	1.30308	0.192549	0.535
PF3D7_0414200	94.2529	-0.358063	0.274561	-1.30413	0.192189	0.535
PF3D7_0718700	56.0488	-0.275518	0.211296	-1.30395	0.192252	0.535
PF3D7_1016700	60.6288	0.542498	0.416136	1.30366	0.192351	0.535
PF3D7_1416200	986.136	0.269124	0.206421	1.30376	0.192315	0.535
PF3D7_0934700	566.628	0.184673	0.141541	1.30473	0.191986	0.535
PF3D7_1450400	710.385	0.174657	0.133805	1.30531	0.191787	0.535
PF3D7_1107400	355.513	-0.246342	0.189136	-1.30246	0.192759	0.535032
PF3D7_0908200	603.717	0.250475	0.192476	1.30133	0.193144	0.535032
PF3D7_0607400	452.833	0.146819	0.112753	1.30213	0.192871	0.535032
PF3D7_1109400	504.22	-0.23184	0.17813	-1.30152	0.193079	0.535032
PF3D7_1411000	206.502	-1.22534	0.941469	-1.30152	0.193081	0.535032
PF3D7_1238900	460.815	-0.619711	0.476652	-1.30013	0.193555	0.535662
PF3D7_1414400	1499.5	0.289656	0.223049	1.29862	0.194074	0.535662
PF3D7_0706000	962.17	0.129085	0.0994007	1.29863	0.19407	0.535662
PF3D7_1022600	180.693	-0.296112	0.227878	-1.29943	0.193795	0.535662
PF3D7_1106500	333.136	-0.22112	0.170256	-1.29876	0.194028	0.535662
PF3D7_1437300	195.307	0.818275	0.629971	1.29891	0.193975	0.535662
PF3D7_0913000	130.552	-0.218459	0.168487	-1.29659	0.194771	0.53694
PF3D7_0721700	24.3228	0.433665	0.334443	1.29668	0.194741	0.53694
PF3D7_1213500	9.58422	0.59405	0.458961	1.29433	0.19555	0.537032
PF3D7_0935200	605.215	0.153043	0.118293	1.29376	0.195748	0.537032
PF3D7_1442000	21.2127	-0.415506	0.321101	-1.294	0.195664	0.537032
PF3D7_1410600	1256.6	-0.226505	0.175042	-1.294	0.195664	0.537032
PF3D7_0315000	35.3551	-0.427278	0.33043	-1.2931	0.195977	0.537032
PF3D7_0727600	42.0393	-0.396407	0.30616	-1.29477	0.1954	0.537032
PF3D7_0823100	72.8967	-0.270486	0.209159	-1.29321	0.195939	0.537032
PF3D7_0509500	71.8678	-0.257532	0.198874	-1.29495	0.195336	0.537032
PF3D7_0216700	234.042	-0.256304	0.198177	-1.29331	0.195905	0.537032
PF3D7_1105700	277.173	-0.166838	0.128759	-1.29574	0.195064	0.537032
PF3D7_1240100	46.4123	-1.01851	0.788478	-1.29174	0.196448	0.537679
PF3D7_1448600	110.533	-0.257925	0.199668	-1.29177	0.196437	0.537679
PF3D7_1024700	199.369	-0.237889	0.184331	-1.29056	0.196858	0.538477
PF3D7_1135900	983.46	0.279839	0.216923	1.29004	0.197036	0.538644
PF3D7_1025800	75.4213	0.292823	0.227056	1.28965	0.197171	0.538668
PF3D7_0216300	118.36	-0.260661	0.202167	-1.28934	0.19728	0.538668
PF3D7_0929400	16463.6	0.707543	0.54904	1.28869	0.197505	0.538961
PF3D7_1409300	405.084	0.331386	0.257266	1.2881	0.19771	0.539039
PF3D7_1137400	137.435	-0.249655	0.193943	-1.28726	0.198005	0.539039
PF3D7_0314000	237.991	0.263852	0.204873	1.28788	0.197789	0.539039
PF3D7_0805500	292.155	0.269571	0.209369	1.28754	0.197906	0.539039
PF3D7_0209800	1923.92	-0.160427	0.124728	-1.28622	0.198366	0.539382
PF3D7_1252600	186.717	0.241395	0.187662	1.28632	0.19833	0.539382
PF3D7_1210300	20.9194	-0.409656	0.318729	-1.28528	0.198696	0.539957
PF3D7_0926900	116.253	0.213391	0.166084	1.28484	0.19885	0.540055
PF3D7_1366200	125.225	-0.204899	0.159581	-1.28398	0.199149	0.540362
PF3D7_1462900	50.0645	-0.264016	0.205646	-1.28384	0.199199	0.540362
PF3D7_1209400	162.235	-0.480715	0.374763	-1.28272	0.199591	0.540406
PF3D7_1407500	41.0381	-0.305089	0.237976	-1.28202	0.199837	0.540406
PF3D7_0721600	1526.95	-0.192876	0.150499	-1.28158	0.199991	0.540406
PF3D7_0816200	183.917	0.244216	0.190492	1.28203	0.199834	0.540406
PF3D7_0605400	29.58	0.368827	0.287699	1.28199	0.199846	0.540406
PF3D7_0615700	101.529	0.211929	0.165262	1.28238	0.199708	0.540406
PF3D7_1138200	73.0756	-0.358139	0.279483	-1.28143	0.200041	0.540406
PF3D7_0909000	16.7863	0.656693	0.513033	1.28002	0.200538	0.540792
PF3D7_1307300	71.8861	-0.234064	0.18283	-1.28023	0.200465	0.540792
PF3D7_1212800	192.436	0.275787	0.21535	1.28064	0.200318	0.540792
PF3D7_1146600	1440.2	0.466635	0.365588	1.2764	0.201816	0.541368
PF3D7_1354300	205.006	-0.300408	0.235312	-1.27664	0.201731	0.541368
PF3D7_0920600	327.851	0.186014	0.145719	1.27653	0.20177	0.541368
PF3D7_1010900	66.9252	0.304506	0.238102	1.27889	0.200937	0.541368
PF3D7_0706100	738.782	-0.126658	0.0991868	-1.27696	0.201615	0.541368
PF3D7_0410300	337.45	0.171937	0.134625	1.27716	0.201547	0.541368
PF3D7_1364600	383.166	0.134579	0.105316	1.27786	0.2013	0.541368
PF3D7_0622400	59.4421	-0.326381	0.255509	-1.27737	0.201471	0.541368
PF3D7_1133700	83.6789	0.324622	0.253879	1.27865	0.20102	0.541368
PF3D7_0528800	58.3332	-0.31426	0.24639	-1.27546	0.202148	0.541867
PF3D7_0113000	248.969	-0.497166	0.389873	-1.2752	0.202239	0.541867
PF3D7_0214200	220.034	-0.216955	0.170232	-1.27447	0.202497	0.542243
PF3D7_1366600	482.014	0.147284	0.11569	1.27309	0.202985	0.543232
PF3D7_1017700	48.0544	0.291732	0.22924	1.2726	0.203159	0.543378
PF3D7_1406200	1396.15	0.191654	0.15064	1.27227	0.203278	0.543381
PF3D7_0424200	138.333	-1.26334	0.993302	-1.27186	0.203421	0.543444
PF3D7_0815600	567.604	-0.170656	0.134213	-1.27153	0.203539	0.543444
PF3D7_1323600	341.368	-0.164078	0.129216	-1.26979	0.204158	0.544209
PF3D7_1003400	402.151	0.650428	0.512296	1.26963	0.204216	0.544209
PF3D7_1025400	415.154	0.630951	0.49705	1.26939	0.204301	0.544209
PF3D7_1024800	2188.94	-0.109302	0.0860983	-1.26951	0.20426	0.544209
PF3D7_1136400	430.088	0.134354	0.105989	1.26762	0.204934	0.545576
PF3D7_1317900	54.1612	-0.388527	0.307063	-1.2653	0.205763	0.547466
PF3D7_1252100	6828.45	0.84158	0.665594	1.2644	0.206085	0.548004
PF3D7_1427400	204.018	-0.14904	0.117939	-1.2637	0.206338	0.548358
PF3D7_1459500	20.3996	-0.55837	0.442141	-1.26288	0.206634	0.548826
PF3D7_0526600	3060.88	0.385477	0.305542	1.26162	0.207087	0.548968
PF3D7_1335400	174.085	-0.912041	0.72277	-1.26187	0.206996	0.548968
PF3D7_0602500	78.6984	-0.319674	0.253256	-1.26225	0.206857	0.548968
PF3D7_1136000	1076.07	0.289989	0.229896	1.26139	0.207167	0.548968
PF3D7_1102500	106.876	-0.415651	0.329896	-1.25994	0.207689	0.549399
PF3D7_1253100	74.8196	0.307273	0.243785	1.26043	0.207515	0.549399
PF3D7_0720700	1068.89	0.396637	0.314773	1.26008	0.207642	0.549399
PF3D7_0210400	127.433	-0.242824	0.192952	-1.25847	0.208221	0.549738
PF3D7_1471000	37.1699	-0.412125	0.327398	-1.25879	0.208106	0.549738
PF3D7_0803600	1056.93	0.240814	0.191373	1.25835	0.208266	0.549738
PF3D7_1405600	1006.81	-0.161753	0.128621	-1.2576	0.208538	0.549738
PF3D7_1214100	723.203	-0.18036	0.143364	-1.25805	0.208373	0.549738
PF3D7_0502700	49.4563	-0.351011	0.279101	-1.25765	0.208519	0.549738
PF3D7_1312800	1264.95	0.397389	0.316144	1.25699	0.208759	0.549887
PF3D7_0606500	351.422	0.168524	0.134092	1.25678	0.208834	0.549887
PF3D7_1445500	56.7754	-0.293579	0.233789	-1.25574	0.20921	0.550559
PF3D7_0816700	52.6848	-0.29996	0.239015	-1.25498	0.209484	0.550941
PF3D7_0727400	961.528	-0.12428	0.0990534	-1.25468	0.209596	0.550941
PF3D7_1335800	254.78	0.157536	0.125646	1.25381	0.20991	0.55145
PF3D7_0904800	960.289	0.118518	0.0947797	1.25045	0.211134	0.551621
PF3D7_1461900	518.778	-0.282669	0.226076	-1.25033	0.21118	0.551621
PF3D7_1466700	24.7496	-0.381796	0.305349	-1.25036	0.211168	0.551621
PF3D7_1351200	449.577	-0.168614	0.134823	-1.25063	0.211069	0.551621
PF3D7_0629300	91.9419	-0.969243	0.774429	-1.25156	0.210731	0.551621
PF3D7_0516900	1322.09	-0.210421	0.168023	-1.25234	0.210446	0.551621
PF3D7_1303200	131.951	-0.194106	0.155146	-1.25112	0.21089	0.551621
PF3D7_0722100	142.35	0.173767	0.138853	1.25145	0.210772	0.551621
PF3D7_1236400	252.142	0.134184	0.107247	1.25117	0.210873	0.551621
PF3D7_1206600	389.779	-0.297226	0.237156	-1.25329	0.210099	0.551621
PF3D7_1465200	110.072	-0.314562	0.252218	-1.24718	0.21233	0.552039
PF3D7_1020200	38.5607	0.418698	0.335628	1.24751	0.212212	0.552039
PF3D7_1460100	83.7657	-0.271037	0.216999	-1.24903	0.211655	0.552039
PF3D7_1366300	1180.99	-0.141476	0.113376	-1.24785	0.212086	0.552039
PF3D7_0816600	598.632	-0.2959	0.237202	-1.24746	0.212229	0.552039
PF3D7_0825400	89.0396	-0.238027	0.190861	-1.24712	0.212352	0.552039
PF3D7_1308000	329.616	0.670768	0.537881	1.24706	0.212377	0.552039
PF3D7_0308000	209.276	-0.196717	0.157638	-1.2479	0.212067	0.552039
PF3D7_1447900	473.9	-0.191131	0.153282	-1.24693	0.212425	0.552039
PF3D7_0819900	64.4764	-0.270227	0.216895	-1.24589	0.212806	0.552091
PF3D7_1336200	226.814	-0.174379	0.139959	-1.24593	0.21279	0.552091
PF3D7_1329300	796.229	0.140737	0.112922	1.24632	0.212648	0.552091
PF3D7_1132300	325.163	-0.140508	0.11291	-1.24443	0.213343	0.552543
PF3D7_0927800	340.159	0.184557	0.148296	1.24452	0.213308	0.552543
PF3D7_0910100	1302.02	0.124233	0.099797	1.24485	0.213185	0.552543
PF3D7_0822800	187.375	-0.186982	0.15033	-1.24381	0.213569	0.552817
PF3D7_1129600	61.6439	0.370495	0.297966	1.24341	0.213716	0.552885
PF3D7_1228100	87.5631	-0.28698	0.230976	-1.24247	0.214064	0.553316
PF3D7_1135100	462.733	0.511384	0.411642	1.2423	0.214125	0.553316
PF3D7_0111900	141.56	-0.208912	0.16825	-1.24168	0.214355	0.553599
PF3D7_0801500	112.907	-0.233023	0.187756	-1.2411	0.21457	0.553679
PF3D7_0304400	232.575	-0.210368	0.169523	-1.24094	0.214628	0.553679
PF3D7_0914300	129.748	-0.30007	0.242157	-1.23915	0.215288	0.553855
PF3D7_0107600	16.5428	0.50959	0.413342	1.23285	0.21763	0.553855
PF3D7_0722300	215.83	-0.203771	0.16532	-1.23258	0.217732	0.553855
PF3D7_0917300	74.7641	0.91499	0.740295	1.23598	0.216466	0.553855
PF3D7_1449200	1183.79	0.836941	0.677418	1.23549	0.21665	0.553855
PF3D7_1415500	143.251	0.167824	0.136149	1.23265	0.217706	0.553855
PF3D7_1136900	310.73	-0.828788	0.672091	-1.23315	0.21752	0.553855
PF3D7_0108600	129.361	-0.231976	0.188495	-1.23068	0.218444	0.553855
PF3D7_1325800	102.535	0.489439	0.396514	1.23435	0.217071	0.553855
PF3D7_0629400	469.276	-0.204406	0.165239	-1.23703	0.216076	0.553855
PF3D7_1035600	121.927	0.688197	0.556309	1.23708	0.216059	0.553855
PF3D7_1337100	71.0323	-0.393485	0.319815	-1.23035	0.218566	0.553855
PF3D7_1444200	30.0421	0.435493	0.351212	1.23997	0.214986	0.553855
PF3D7_0515700	2791.4	0.589481	0.478523	1.23188	0.217995	0.553855
PF3D7_0921600	200.289	-0.158012	0.127774	-1.23666	0.216215	0.553855
PF3D7_1017900	721.472	0.108684	0.0879665	1.23551	0.216639	0.553855
PF3D7_1334000	106.223	0.184727	0.149977	1.2317	0.218061	0.553855
PF3D7_0413600	1768.51	0.176966	0.143627	1.23212	0.217903	0.553855
PF3D7_1440500	45.3861	0.315776	0.255934	1.23382	0.217271	0.553855
PF3D7_0419700	139.295	0.886635	0.719064	1.23304	0.217561	0.553855
PF3D7_1228400	267.493	0.247201	0.200072	1.23556	0.216624	0.553855
PF3D7_1403900	224.145	-0.175814	0.141743	-1.24037	0.214838	0.553855
PF3D7_0518500	694.962	0.15127	0.12203	1.23961	0.215121	0.553855
PF3D7_1020300	33.958	0.660272	0.536323	1.23111	0.218282	0.553855
PF3D7_1028800	124.208	0.266936	0.215997	1.23583	0.21652	0.553855
PF3D7_1108500	527.366	0.14084	0.114107	1.23428	0.2171	0.553855
PF3D7_1420600	376.549	-0.210658	0.17116	-1.23077	0.21841	0.553855
PF3D7_0729500	224.658	-0.253835	0.205559	-1.23485	0.216887	0.553855
PF3D7_1001100	42.359	0.302176	0.245225	1.23224	0.21786	0.553855
PF3D7_1241300	63.6736	-0.231694	0.187899	-1.23308	0.217546	0.553855
PF3D7_0419400	1280.72	0.486246	0.394114	1.23377	0.217289	0.553855
PF3D7_1019300	610.498	0.281824	0.229001	1.23067	0.218448	0.553855
PF3D7_0410900	347.501	-0.176228	0.14348	-1.22824	0.219355	0.554187
PF3D7_0811300	4912.62	0.184522	0.150102	1.22931	0.218957	0.554187
PF3D7_1223500	979.767	0.118982	0.0968252	1.22883	0.219135	0.554187
PF3D7_1323500	994.342	-0.123312	0.100338	-1.22896	0.219085	0.554187
PF3D7_0528400	317.737	0.70179	0.571462	1.22806	0.219424	0.554187
PF3D7_0616600	208.688	0.181614	0.147811	1.22869	0.219189	0.554187
PF3D7_0918900	385	-0.172286	0.140349	-1.22756	0.219612	0.554357
PF3D7_0216200	70.8334	-0.258725	0.210824	-1.22721	0.219745	0.554387
PF3D7_0623900	158.909	-0.196005	0.15997	-1.22526	0.220477	0.554706
PF3D7_0111400	315.297	0.26168	0.2134	1.22624	0.220107	0.554706
PF3D7_1005800	38.0677	0.376162	0.30698	1.22536	0.220439	0.554706
PF3D7_0303300	159.045	-0.19461	0.158759	-1.22583	0.220264	0.554706
PF3D7_1115600	2043.84	0.2441	0.19908	1.22614	0.220145	0.554706
PF3D7_1436500	122.666	-0.185145	0.151238	-1.22419	0.220879	0.555412
PF3D7_0921900	203.693	-0.276472	0.226183	-1.22234	0.221581	0.556395
PF3D7_1216400	373.494	0.165274	0.135329	1.22127	0.221983	0.556395
PF3D7_0406700	405.441	0.115434	0.0946121	1.22007	0.222437	0.556395
PF3D7_1111800	122.141	0.250767	0.205625	1.21954	0.22264	0.556395
PF3D7_1345600	378.66	0.799402	0.654546	1.22131	0.22197	0.556395
PF3D7_0611400	313.775	0.123319	0.101143	1.21926	0.222745	0.556395
PF3D7_1001600	3544.6	0.275426	0.225876	1.21937	0.222705	0.556395
PF3D7_1439000	501.631	0.227229	0.18595	1.22199	0.221711	0.556395
PF3D7_0611700	351.41	-0.221609	0.181616	-1.2202	0.222387	0.556395
PF3D7_0520100	183.762	-0.222062	0.181599	-1.22282	0.221399	0.556395
PF3D7_1220900	2580.81	0.170075	0.139398	1.22007	0.222438	0.556395
PF3D7_1204500	101.539	-0.234151	0.191989	-1.21961	0.222614	0.556395
PF3D7_0213700	92.1039	-0.393575	0.32287	-1.21899	0.222849	0.556395
PF3D7_1451700	232.39	0.35887	0.294676	1.21784	0.223283	0.557
PF3D7_1037000	543.958	-0.138607	0.113826	-1.21771	0.223335	0.557
PF3D7_0923600	83.4225	0.311932	0.256767	1.21484	0.224427	0.559417
PF3D7_1104300	465.707	-0.186146	0.153678	-1.21127	0.225792	0.561903
PF3D7_0716400	208.5	-0.198181	0.163564	-1.21165	0.225648	0.561903
PF3D7_1032300	45.2421	-0.455446	0.375912	-1.21158	0.225674	0.561903
PF3D7_0318100	184.603	-0.26556	0.219391	-1.21045	0.226108	0.562384
PF3D7_1116000	2903.37	0.793238	0.655623	1.2099	0.226317	0.56245
PF3D7_1121700	455.433	-0.196176	0.162165	-1.20974	0.22638	0.56245
PF3D7_1124100	1069.73	0.10899	0.0901967	1.20836	0.226908	0.563455
PF3D7_1013700	53.6885	-0.289286	0.239521	-1.20777	0.227137	0.563718
PF3D7_0206900	133.466	-0.440067	0.364648	-1.20683	0.227499	0.56431
PF3D7_1130800	9.93274	-0.5429	0.450514	-1.20507	0.228177	0.565075
PF3D7_0812700	146.727	-0.157604	0.130771	-1.20519	0.22813	0.565075
PF3D7_1227700	381.82	0.50366	0.417784	1.20555	0.22799	0.565075
PF3D7_0219700	26.7135	-0.528665	0.439028	-1.20417	0.228523	0.565626
PF3D7_0622000	21.142	0.433947	0.360659	1.20321	0.228897	0.565864
PF3D7_0614100	290.557	0.481815	0.40063	1.20264	0.229114	0.565864
PF3D7_0725000	884.981	0.157218	0.130679	1.20309	0.228943	0.565864
PF3D7_0408700	9.28517	0.587023	0.488099	1.20267	0.229104	0.565864
PF3D7_1249600	190.568	0.199351	0.166273	1.19893	0.230554	0.566248
PF3D7_1307700	827.678	0.153958	0.128483	1.19828	0.230809	0.566248
PF3D7_0414300	103.69	-0.242165	0.201593	-1.20126	0.229651	0.566248
PF3D7_0828900	140.48	0.4209	0.351305	1.1981	0.230877	0.566248
PF3D7_0911000	146.288	-0.189545	0.157833	-1.20092	0.229782	0.566248
PF3D7_0806100	173.411	0.174437	0.145502	1.19886	0.230583	0.566248
PF3D7_1237800	37.5957	-0.282915	0.235818	-1.19972	0.230248	0.566248
PF3D7_0310400	2936.45	0.173327	0.144259	1.2015	0.229556	0.566248
PF3D7_1034600	99.3859	0.276564	0.23055	1.19958	0.230301	0.566248
PF3D7_0308600	553.782	-0.21809	0.181751	-1.19994	0.230163	0.566248
PF3D7_1002600	133.409	-0.223216	0.186162	-1.19904	0.230512	0.566248
PF3D7_1435800	35.4155	-0.353671	0.295145	-1.19829	0.230803	0.566248
PF3D7_0105700	1082.04	0.0940393	0.0784334	1.19897	0.230539	0.566248
PF3D7_1145600	126.592	0.210545	0.175825	1.19747	0.231125	0.566553
PF3D7_0807000	177.321	-0.253322	0.211978	-1.19504	0.232072	0.567679
PF3D7_1441600	191.951	0.293539	0.245635	1.19502	0.23208	0.567679
PF3D7_1443200	41.948	0.377657	0.31593	1.19538	0.231938	0.567679
PF3D7_0109200	150.471	0.211519	0.17686	1.19597	0.23171	0.567679
PF3D7_1305900	151.969	0.177347	0.148501	1.19425	0.232382	0.56781
PF3D7_1207900	27.6337	0.454922	0.38092	1.19427	0.232373	0.56781
PF3D7_0905100	1767.55	0.0890858	0.0746368	1.19359	0.232638	0.568133
PF3D7_1442100	131.813	-0.188656	0.158279	-1.19192	0.233292	0.569123
PF3D7_1318000	106.977	0.723877	0.607262	1.19203	0.233248	0.569123
PF3D7_1323900	119.386	0.208796	0.175287	1.19117	0.233587	0.569539
PF3D7_1353900	822.704	-0.145896	0.122671	-1.18933	0.234308	0.570083
PF3D7_1017500	122.839	-1.17074	0.983653	-1.1902	0.233968	0.570083
PF3D7_0927400	18.276	0.644681	0.542017	1.18941	0.234279	0.570083
PF3D7_0707400	288.052	-0.22543	0.189469	-1.1898	0.234126	0.570083
PF3D7_1436400	27.2782	-0.361008	0.304185	-1.18681	0.235304	0.570284
PF3D7_1443800	269.172	-0.134111	0.112879	-1.1881	0.234796	0.570284
PF3D7_1307500	31.9819	-0.969423	0.816902	-1.18671	0.235343	0.570284
PF3D7_1331300	538.336	0.161331	0.135842	1.18763	0.234978	0.570284
PF3D7_1303400	453.155	0.150919	0.127186	1.1866	0.235387	0.570284
PF3D7_1130400	1095.54	0.134032	0.112847	1.18773	0.234939	0.570284
PF3D7_1242000	195.303	0.206868	0.174236	1.18729	0.235115	0.570284
PF3D7_1435500	419.018	0.124753	0.105091	1.1871	0.235189	0.570284
PF3D7_1129500	205.599	-0.257013	0.216791	-1.18553	0.235806	0.570696
PF3D7_0503800	474.041	-0.168575	0.142187	-1.18559	0.235786	0.570696
PF3D7_1250600	242.401	-0.141133	0.119157	-1.18443	0.236243	0.571451
PF3D7_0103400	724.823	-0.191973	0.162291	-1.1829	0.236851	0.572376
PF3D7_1138600	109.296	-0.198257	0.167656	-1.18252	0.237001	0.572376
PF3D7_1031500	489.29	0.106566	0.0900966	1.18279	0.236891	0.572376
PF3D7_0731100	417.634	0.253808	0.214768	1.18178	0.237294	0.572481
PF3D7_1444600	26.3448	-0.413689	0.350054	-1.18179	0.237291	0.572481
PF3D7_1243100	156.971	-0.280509	0.237569	-1.18075	0.237703	0.573165
PF3D7_1209500	108.81	0.599817	0.508235	1.1802	0.237922	0.573392
PF3D7_1128000	1133.24	-0.12523	0.10614	-1.17985	0.238058	0.573418
PF3D7_1409600	514.548	0.163833	0.13895	1.17908	0.238367	0.57386
PF3D7_1023100	49.8789	0.326692	0.277236	1.17839	0.238641	0.574217
PF3D7_0317400	332.922	0.136534	0.115907	1.17795	0.238815	0.574334
PF3D7_0415100	30.9149	-0.413816	0.351823	-1.17621	0.239513	0.575711
PF3D7_0219500	199.54	-0.164224	0.139726	-1.17533	0.239865	0.576148
PF3D7_1205700	22.8752	-0.360806	0.307042	-1.1751	0.239953	0.576148
PF3D7_0212500	2204.49	0.0893283	0.0760366	1.17481	0.240072	0.576148
PF3D7_1119200	21.7754	-0.369266	0.31482	-1.17294	0.240819	0.577501
PF3D7_1231500	40.3131	-0.315632	0.269178	-1.17258	0.240966	0.577501
PF3D7_0813900	798.073	-0.188529	0.160798	-1.17246	0.241014	0.577501
PF3D7_1360800	2732.87	0.113412	0.0967913	1.17172	0.241309	0.577904
PF3D7_0215000	355.61	-0.127474	0.108869	-1.1709	0.241641	0.578397
PF3D7_1321100	1504.53	0.778061	0.665322	1.16945	0.242222	0.578519
PF3D7_1237500	773.936	0.105	0.0897686	1.16967	0.242132	0.578519
PF3D7_0510400	26.2932	-0.371273	0.317567	-1.16912	0.242357	0.578519
PF3D7_0404700	670.08	0.747097	0.639154	1.16889	0.24245	0.578519
PF3D7_0817200	314.829	0.171158	0.146272	1.17014	0.241946	0.578519
PF3D7_0630700	50.9927	-0.287012	0.245507	-1.16906	0.242381	0.578519
PF3D7_0311400	20.6772	0.58258	0.498567	1.16851	0.242601	0.578579
PF3D7_0928800	116.724	-0.227661	0.195014	-1.16741	0.243044	0.579334
PF3D7_0303000	506.337	0.151727	0.13002	1.16696	0.243228	0.57947
PF3D7_1476600	16.4861	-0.424965	0.364876	-1.16468	0.244148	0.579729
PF3D7_0215500	165.459	0.159523	0.137116	1.16341	0.244663	0.579729
PF3D7_0401600	316.488	-0.383324	0.329424	-1.16362	0.244578	0.579729
PF3D7_0423500	2165.12	0.610095	0.52376	1.16484	0.244085	0.579729
PF3D7_0926800	316.613	0.20175	0.173399	1.1635	0.244626	0.579729
PF3D7_1024500	129.524	-0.186649	0.160498	-1.16294	0.244856	0.579729
PF3D7_0416800	683.393	0.108258	0.0928593	1.16583	0.243682	0.579729
PF3D7_1136600	295.786	-0.207839	0.178683	-1.16317	0.244761	0.579729
PF3D7_1111700	65.6439	-0.294797	0.253077	-1.16485	0.244078	0.579729
PF3D7_0315100	261.123	-0.219096	0.188033	-1.1652	0.243938	0.579729
PF3D7_1443300	73.4541	-0.259469	0.222819	-1.16448	0.244229	0.579729
PF3D7_1034900	1543.52	-0.117265	0.100658	-1.16499	0.244025	0.579729
PF3D7_1238000	83.131	0.621958	0.535206	1.16209	0.245198	0.580239
PF3D7_0400100	289.505	0.356881	0.307324	1.16125	0.245539	0.580745
PF3D7_1228500	71.1841	0.251148	0.216611	1.15944	0.246277	0.58219
PF3D7_1355300	82.43	-0.273034	0.235581	-1.15898	0.246463	0.582329
PF3D7_0516500	34.1255	0.388794	0.335724	1.15807	0.246834	0.582701
PF3D7_0503200	339.542	0.220417	0.190347	1.15797	0.246875	0.582701
PF3D7_1225200	397.986	0.124703	0.107769	1.15713	0.24722	0.583214
PF3D7_1131200	106.239	0.19314	0.167114	1.15574	0.247788	0.584254
PF3D7_1133000	34.2271	0.553555	0.479557	1.1543	0.248376	0.584626
PF3D7_0407500	40.9593	-0.274581	0.237845	-1.15445	0.248315	0.584626
PF3D7_1354500	239.443	-0.157603	0.136558	-1.15411	0.248457	0.584626
PF3D7_0814400	132.307	0.398197	0.344919	1.15447	0.248309	0.584626
PF3D7_1337200	384.741	-0.144176	0.125202	-1.15155	0.249507	0.586495
PF3D7_1369600	284.27	-0.128023	0.111171	-1.15158	0.249492	0.586495
PF3D7_1342500	14.0748	-0.503936	0.437789	-1.15109	0.249694	0.586632
PF3D7_1118300	1568.01	0.127362	0.110674	1.15078	0.249822	0.586632
PF3D7_1209600	23.8593	0.410597	0.35715	1.14965	0.250289	0.58687
PF3D7_1300100	125.463	0.484472	0.421443	1.14956	0.250327	0.58687
PF3D7_1253400	154.61	-0.181259	0.1576	-1.15012	0.250094	0.58687
PF3D7_1233000	286.748	0.205445	0.178764	1.14925	0.250452	0.58687
PF3D7_1204300	1687.6	-0.142715	0.124243	-1.14867	0.250692	0.58687
PF3D7_1359400	1341.5	0.0916376	0.0797706	1.14876	0.250653	0.58687
PF3D7_0720900	133.262	-0.160393	0.139765	-1.14759	0.251136	0.587009
PF3D7_0316000	57.6732	-0.540313	0.470781	-1.1477	0.251094	0.587009
PF3D7_0929200	640.696	-0.0909644	0.0792379	-1.14799	0.250972	0.587009
PF3D7_0527100	610.403	0.117995	0.102939	1.14627	0.251683	0.587389
PF3D7_0716900	225.159	-0.253797	0.221294	-1.14688	0.251432	0.587389
PF3D7_1330400	1026.2	0.238534	0.208052	1.14651	0.251585	0.587389
PF3D7_1233800	326.884	0.156836	0.136861	1.14595	0.251815	0.587398
PF3D7_1316200	71.8195	-0.50459	0.44092	-1.1444	0.252456	0.588592
PF3D7_0831600	3296.23	0.675361	0.590465	1.14378	0.252715	0.588897
PF3D7_0203800	67.6055	-0.219507	0.192006	-1.14323	0.252942	0.589126
PF3D7_1329500	1179.8	-0.145153	0.127158	-1.14152	0.253655	0.590025
PF3D7_0404200	31.4846	-0.299954	0.26271	-1.14177	0.25355	0.590025
PF3D7_0519300	193.112	-0.185616	0.162626	-1.14137	0.253715	0.590025
PF3D7_0913900	137.644	-0.304754	0.26778	-1.13808	0.255089	0.590632
PF3D7_1442600	62.7378	0.515172	0.45235	1.13888	0.254753	0.590632
PF3D7_0816400	185.763	0.284431	0.24991	1.13813	0.255066	0.590632
PF3D7_1218700	13.2194	0.473402	0.415909	1.13823	0.255023	0.590632
PF3D7_1027500	14.3851	-0.433059	0.380337	-1.13862	0.254862	0.590632
PF3D7_1310300	30.668	-0.315649	0.277381	-1.13796	0.255137	0.590632
PF3D7_1309800	92.0584	-0.268173	0.235153	-1.14042	0.254111	0.590632
PF3D7_0530200	1110.79	-0.124373	0.109135	-1.13963	0.254442	0.590632
PF3D7_0709800	19.4303	0.410962	0.360769	1.13913	0.254649	0.590632
PF3D7_1420200	384.82	0.330251	0.290304	1.13761	0.255285	0.590677
PF3D7_0210100	323.528	-0.15101	0.132865	-1.13656	0.255721	0.591089
PF3D7_1124500	79.8666	-0.200962	0.176768	-1.13687	0.255594	0.591089
PF3D7_1443900	1325.56	-0.151201	0.133223	-1.13494	0.256399	0.591639
PF3D7_1327000	96.0358	-0.305802	0.269706	-1.13383	0.256864	0.591639
PF3D7_0409500	420.13	-0.151117	0.133258	-1.13402	0.256786	0.591639
PF3D7_0609600	40.6041	0.345632	0.304799	1.13397	0.256809	0.591639
PF3D7_1100100	217.927	-0.43465	0.382825	-1.13537	0.256218	0.591639
PF3D7_1452300	43.1805	0.268171	0.236392	1.13443	0.256614	0.591639
PF3D7_1348800	8.85074	-0.568516	0.501074	-1.13459	0.256546	0.591639
PF3D7_0911600	282.865	-0.135405	0.119457	-1.1335	0.257004	0.591664
PF3D7_0213800	18.3261	0.369634	0.326214	1.1331	0.257171	0.591751
PF3D7_1335600	86.374	0.216819	0.191798	1.13045	0.258285	0.592249
PF3D7_1467100	85.6969	-0.248609	0.219648	-1.13185	0.257696	0.592249
PF3D7_0525400	249.929	0.129558	0.114586	1.13066	0.258198	0.592249
PF3D7_0820100	96.4928	-0.266307	0.235579	-1.13044	0.258293	0.592249
PF3D7_0319000	2521.57	0.177854	0.157216	1.13127	0.257941	0.592249
PF3D7_0711100	105.902	0.217448	0.192355	1.13045	0.258285	0.592249
PF3D7_0220700	66.1063	-0.245386	0.21703	-1.13065	0.258202	0.592249
PF3D7_0204500	201.044	-0.25987	0.230923	-1.12535	0.26044	0.596874
PF3D7_0825000	955.221	0.153476	0.136579	1.12372	0.261134	0.597268
[truncated: 2,580 more rows]
